# Supplementary material for: Functional and structural analyses of novel Smith-Kingsmore Syndrome-Associated MTOR variants reveal potential new mechanisms and predictors of pathogenicity
Source: PLoS Genet. 2021 Jul 1;17(7):e1009651. doi: 10.1371/journal.pgen.1009651 (PMC8279410; doi:10.1371/journal.pgen.1009651)
Supplement: S1 Data — (XLSX) [file pgen.1009651.s005.xlsx]

## Sheet: FLAGMTOR
	Replicate1	Replicate2	Replicate3	Replicate4	Replicate5	Replicate6	Replicate7	Replicate8	Replicate9	Replicate10	Replicate11	Replicate12	Replicate13	Replicate14	Replicate15	Replicate16	Replicate17	Replicate18	Replicate19	Replicate20	Replicate21	Replicate22	Replicate23	Replicate24	Replicate25	Replicate26	Replicate27	Replicate28	Replicate29	Replicate30	Replicate31	Replicate32	Replicate33	Replicate34	Replicate35	mean	sem	ttest (MTOR)
MTOR	1	1	1	1	1	1	1	1	1	1	1	1	1	1	1	1	1	1	1	1	1	1	1	1	1	1	1	1	1	1	1	1	1	1	1	1	0
pcDNA	0.0641741	0.0719615	0.0664789	0.280583	0.100189	0.0796117	0.110232	0.259316	0.0693916	0.0625	0.655914	0.0479406	0.0786565	0.286378	0.142857	0.116864	0.23942	0.19256	0.0466877	1.00302	0.429391	0.00727273	0.0207869	0.100189	0	0.065704	0.112613	0.00782609	0.00199153	0.0946058	0.148448	0.0409091		0.73913	0.0482985	0.17035	0.0384756	5.0712e-21
TSC2/TSC1			0.0749296	0.269903	0.109263	0.0737864	0.00296589	0.237643	0.0684411	0.0344828		0.0587441		0.30805	0	0.0613905	0.185006	0.170678	0.044164		0.36129	0.00595041	0.0404371	0.109263									0.0211361		0.0265111	0.107811	0.0232392	3.27869e-20
C1390Y			0.752113	0.769903	0.840454	0.431845	0.802274	1.27795	0.527567	0.523707	0.935484	0.995273	0.559524	0.677245			0.860943	1.66302	0.68959	0.918429	0.636559	0.523306	0.701996	0.840454		0.638628						1.44091		0.944099	0.461101	0.808849	0.0618048	0.00513411
K1395R																							0.686441		0.342391	0.77148	2.23587	2.99638	1.70763							1.4567	0.422105	0.328671
C1483F			1.13352	1.10097	1.17732	0.627184	0.615917	1.30228	0.245247	0.467672	0.935484	1.00675	0.451531	0.545666	1.02381	0.670488	0.718259	1.28884	1.70662	1.02719	1.16416	0.686942	0.639528	1.17732	0.990741	0.880866	3.14496	3.91304	1.19068	1.07911	1.30781	2.84091		1.2236	0.679167	1.15511	0.137923	0.269377
E1799K			0.767887	0.768932	0.678261	0.252039	1.01087	1.16388	0.446768	0.519397	0.602151	1.05267	0.343537	0.589783			0.564692	0.66302	0.716719	0.773414	0.805735	0.778843	0.403762	0.678261		0.572924						0.890909		0.944099	0.439121	0.684486	0.0465799	6.57543e-07
V2406A	0.926244	1.27798			0.949149	0.406408					0.397849		0.529762	0.448142			0.399637			0.592145	0.662366					0.728159	3.04668	3.80435	2.73729			2.05455		0.925466		1.24289	0.268373	0.379756
V2406M	1.61407	1.15042			0.641588	0.215146					1.02151		0.480442	0.498452			0.609835			0.797583	0.494624					0.240794	2.80098	3.87681	1.58898				0.739762	0.906832		1.10486	0.245442	0.67527
E2419K	1.1458	0.916968			0.485255	0.326602					0.602151		0.209609	0.520898			0.651149			0.939577	0.605018					0.645848						0.504545		0.925466		0.652222	0.07358	0.00049145
P2522A	1.25472	1.80505									0.956989				0.77381	0.744638				1.43807					0.453704	0.670036				1.05671	0.804148	2.16364	0.904888	0.900621		1.07131	0.133466	0.602904
Q2524L	0.786878	1.3935									0.182796				0.607143	0.658099				1.48338					0.296296	0.293141	2.3751	3.5	1.03814	0.796819	1.36021	1.75909	0.607662	1.0559		1.13713	0.21519	0.533554
Q2524K	1.68953	1.05656									0.129032				0.261905	0.543639				1.3565					0.287037	0.384116	1.74611	2.86232	1.16102	0.644813	1.01076	1.85909	0.298547	1.1677		1.02867	0.187385	0.88045
V2525I	0.499142	0.67148									0.580645				0.702381	0.805473				1.2568					0.324074	0.359206				1.03804	0.696242	3.09091	0.822985	1.13665		0.921848	0.196618	0.69799

## Sheet: S6K
	Replicate1	Replicate2	Replicate3	Replicate4	Replicate5	Replicate6	Replicate7	Replicate8	Replicate9	Replicate10	Replicate11	Replicate12	Replicate13	Replicate14	Replicate15	Replicate16	Replicate17	Replicate18	Replicate19	Replicate20	Replicate21	Replicate22	Replicate23	Replicate24	Replicate25	Replicate26	Replicate27	mean	sem	ttest (MTOR)
MTOR	1	1	1	1	1	1	1	1	1	1	1	1	1	1	1	1	1	1	1	1	1	1	1	1	1	1	1	1	0
pcDNA	0.679549	0.986239	0.775531	1.01049	1.08477	1.24765	1.32759	1.19276	1.81604	1.51538	0.941696	0.27866	0.882106	1.40242	1.02613	1.04782	1.4017	0.809756	1.05397	0.941696	1.53249	0.89388	1.04745	0.714043		1.05644	0.822167	1.05725	0.0624221	0.36786
TSC2/TSC1			0.739892	0.991384							0.781272	0.811287	0.85311	1.46028	0.743149	0.892288	0.95301	0.814634	0.866144	0.781272					0.815851		0.813399	0.879783	0.048659	0.0281033
C1390Y			0.663193	0.990822	0.967927	1.17241	1.77586				0.887633	0.606702	0.853873	1.37047	0.874442	0.833692	0.559785	1.21301	0.926846	0.887633				1.47106		0.945065	0.83768	0.991006	0.0728173	0.903147
K1395R	1.53302	0.907692	1.39151	0.823077		1.51724	1.63793	1.29925	1.45047	1																		1.28447	0.0997145	0.0213865
C1483F			0.677157	0.99307	1.02635	2.20376	3.43103	2.30032	2.05189	1.43846	1.01237	0.80776	0.814193	1.1563	0.786488	1.20853	0.85412	1.23089	1.20691	1.01237	2.23329	0.984205	1.19917	1.75447		1.34531	0.939748	1.36117	0.133775	0.0127833
E1799K			0.645477	0.988949	0.780069	1.11599	1.91379				0.866784	0.740741	0.759634	1.26339	0.715105	0.972857	0.817078	0.565854	1.22598	0.866784				1.01532		1.17688	0.831385	0.959003	0.073144	0.582456
V2406A	0.798712	1			1.05956	1.51097	2.62069	1.25666	0.883255	0.693077	0.843286	0.76455				1.1732								1.44766		1.26985		1.17857	0.140378	0.227439
V2406M	0.995169	1.1422			0.824742	1.02821	1.85345	1.20341	1.28538	0.876923	0.729329	0.563198				1.03016									1.22261	1.38515		1.08769	0.0906175	0.352314
E2419K	0.962963	1.08716			0.837342	1.36364	2.66379				0.782862	0.738095				1.19173								0.870638		1.42771		1.19259	0.180035	0.31258
P2522A	0.961353	1.00917			0.979381	1.17241	2.19828														0.918186	0.898322	0.934307	0.971915	1.02098	1.42771		1.13564	0.11563	0.267966
Q2524L	1.11916	0.949541			0.760596	0.786834	1.62931	1.3951	1.74528	1.32308											0.998597	0.962981	1.22576	0.941702	1.24825	1.48506		1.18366	0.0816005	0.04235
Q2524K	1.11009	1.27523			0.838488	1.34483	2.31897	1.19276	1.76887	1.23077											0.886396	0.914116	1.07925	0.911915	1.15268	1.46876		1.24951	0.106387	0.0355367
V2525I	1.0628	1.04587			1.06758	0.946708	1.44828														0.604956	0.939783	1.00626	0.862128	1.28788	1.05826		1.03005	0.0653299	0.655424

## Sheet: T389S6K
	Replicate1	Replicate2	Replicate3	Replicate4	Replicate5	Replicate6	Replicate7	Replicate8	Replicate9	Replicate10	Replicate11	Replicate12	Replicate13	Replicate14	Replicate15	Replicate16	Replicate17	Replicate18	Replicate19	Replicate20	Replicate21	Replicate22	Replicate23	Replicate24	Replicate25	Replicate26	Replicate27	mean	sem	ttest (MTOR)	ttest (control)
MTOR	1	1	1	1	1	1	1	1	1	1	1	1	1	1	1	1	1	1	1	1	1	1	1	1	1	1	1	1	0
-	2.69664	2.21164	2.11573	2.0955	1.9823	3.35725	5.624	2.09644	1.9451	1.78794	2.39445	5.94692	1.77079	1.3773	3.35725	2.3714	4.13301	3.60053	2.8349		1.42313	3.1266	7.46862	10.2565	4.13505	2.89054	1.88901	3.26494	0.401894	7.26843e-06
TSC2/TSC1			0.902933	0.805676		0.764877		0.769264	0.377436	0.599433	0.955036	0.81708	0.96789	0.88018	0.764877					0.684606							0.617134	0.762032	0.045276	0.00020242	0.000467839
C1390Y			1.80825	1.44188	1.30999	1.20771	4.2231	1.75144	1.31311	1.08508	2.24549	1.37468	1.50844	1.34806	1.20771				1.43372		1.10941				1.60896	1.51179	1.05432	1.58573	0.169783	0.00305893	0.000539307
K1395R																			3.54597	2.25463	1.96868	1.64565	2.58915	2.0186	1.453	1.65113		2.14085	0.238711	0.00201413	0.0863235
C1483F			2.92501	3.87378	2.82747	4.66173	12.313	6.36903	2.05989	2.59342	3.29305	4.20225	3.71292	2.88972	4.66173	3.513	4.02351	4.68571	9.59973		2.26747	3.48258	7.11354	8.94584	3.76422	3.08686	2.33066	4.54984	0.524143	6.58989e-07	0.00806747
E1799K			1.72191	2.04001	0.896519	2.8291	3.47351	2.99763	1.37473	1.4602	1.90943	4.19969	1.41965	1.39605	2.8291				2.38767		1.27498				2.27072	1.60618	1.48633	2.08741	0.206902	6.44066e-05	0.00207386
V2406A	1.95017	1.26456			0.931447	3.64485	4.6478						2.28292						7.1547		1.54851		2.39355	2.85594	2.5721	1.91729		2.76365	0.496045	0.00450889	0.20366
V2406M	2.0397	1.06027			1.09363	1.73559	5.43965						2.09079							1.74058	1.32535		2.1923	1.98	2.65244	2.07841		2.11906	0.330714	0.00610184	0.0418587
E2419K	1.88834	1.39705			1.78748	3.24076	4.96964						1.71736						3.61978		1.70637				2.53333	1.55895		2.44191	0.366597	0.00344118	0.0828218
P2522A	1.0044	0.861898			0.667355											0.45158	1.36656	1.45839	0.947832	1.05231	1.12026				1.69619	1.53277		1.10541	0.114464	0.378763	2.55631e-05
Q2524L	1.87946	2.80445			1.10852											2.96351	4.08264	4.7329	7.07938	2.32765	1.78168		5.4196	6.58145	4.30378	2.62736		3.66864	0.52093	0.000252066	0.923983
Q2524K	2.73035	3.08509			0.787287											3.27443	6.13605	4.96025	4.40631	2.20694	1.69774		4.97578	6.97754	2.88986	2.57037		3.59215	0.496101	0.000212941	0.795752
V2525I	1.04779	1.2091			0.808129											0.9273	1.64152	1.2187	1.52547	0.711133	1.41509				1.74048	1.80612		1.27735	0.114071	0.035367	0.000176338
