# Supplementary material for: Functional and structural analyses of novel Smith-Kingsmore Syndrome-Associated MTOR variants reveal potential new mechanisms and predictors of pathogenicity
Source: PLoS Genet. 2021 Jul 1;17(7):e1009651. doi: 10.1371/journal.pgen.1009651 (PMC8279410; doi:10.1371/journal.pgen.1009651)
Supplement: S2 Data — (XLSX) [file pgen.1009651.s006.xlsx]

## Sheet: HA-AKT3
	Replicate1	Replicate2	Replicate3	Replicate4	Replicate5	Replicate6	Replicate7	Replicate8	Replicate9	Replicate10	Replicate11	Replicate12	Replicate13	Replicate14	Replicate15	mean	sem	ttest (MTOR)
MTOR	1	1	1	1	1	1	1	1	1	1	1	1	1	1	1	1	0
-	0.759338	0.94467	1.32049	2.49774	1.50793	1.25291	1.45386	0.736025	0.759563	0.938776	0.64801	0.67418	0.77592	0.668175	2.0994	1.1358	0.144561	0.363456
C1390Y	1.2101	1.70708	1.53665	2.08145	1.2959	1.19686	0.762712		1.22951	0.857143		1.46107		1.16742	1.65663	1.34688	0.106074	0.00746321
K1395R											0.861314	1.14754	1.52555	1.67421		1.30215	0.184068	0.199227
C1483F	0.929542	1.61269	0.951128	1.27149	1.07398	1.03632	0.725047	1.0264	0.967213	1.02721	0.777394	1.56352	5.68562	1.93062	1.35542	1.46224	0.313588	0.162601
E1799K	1.2848	1.36493	1.1438	1.52036	1.04227	0.975785	0.711864		0.928962	0.979592		2.97131		1.77979	1.38554	1.34075	0.170695	0.0712592
V2406A						1.07489	1.0904		0.852459	1.04082		1.98361	2.01672		1.2997	1.33694	0.178188	0.107513
V2406M						0.996413	0.943503		1.27869	0.823129		1.79303	2.43478	2.06637	1.80622	1.51777	0.208829	0.0422479
E2419K						1.1	1.0113		0.464481	0.816327		4.18033			2.10843	1.61348	0.560227	0.323416
P2522A								0.772516	0.617486	0.680272	0.889151	1.7418		1.43741		1.02311	0.187169	0.906561
Q2524L								0.522516	1.15847	0.836735	0.925677	1.06352	2.78261	1.20814		1.21395	0.27559	0.467036
Q2524K								0.263975	0.519126	0.829932	0.797383	0.95082	3.01672	0.888386		1.03805	0.342083	0.915063
V2525I								0.88587	0.240437	0.605442	0.849718	1.1168		0.621418		0.719948	0.123101	0.0719888

## Sheet: S473AKT
	Replicate1	Replicate2	Replicate3	Replicate4	Replicate5	Replicate6	Replicate7	Replicate8	Replicate9	Replicate10	Replicate11	Replicate12	Replicate13	Replicate14	Replicate15	mean	sem	ttest (MTOR)
MTOR	1	1	1	1	1	1	1	1	1	1	1	1	1	1	1	1	0
-	1.13989	1.4004	0.896493	0.452233	0.707998	0.969678	0.799652	0.798732	0.773705	0.837745	1.44389	1.00698	1.03106	1.0318	0.782584	0.93819	0.0663342	0.367232
C1390Y	1.73117	1.65365	1.18258	0.729415	1.04809	1.12586	1.36349		1.08701			0.951766	0.99187	1.28333	1.40663	1.21291	0.083953	0.0276754
K1395R									0.987422	0.766551	1.33826	0.907007	1.26286			1.05242	0.107953	0.652666
C1483F	3.91418	5.67438	1.99088	0.981859	1.49862	1.70503	2.13447	1.78002	2.2981	2.09105	1.47157	0.920833	1.39096	1.41254	2.17444	2.09593	0.314386	0.00363547
E1799K	1.96177	1.26304	1.24776	0.787631	1.18599	1.18197	1.45758		1.18361			0.731811	0.909784	1.15094	1.50906	1.21425	0.0962418	0.0478508
V2406A						1.37584	1.60059		1.30651		1.53445	0.601956	1.03491	1.32814	1.71858	1.31262	0.125597	0.041653
V2406M						1.16695	1.61784		1.50109		1.12505	0.699027	0.901185	1.45547	1.67487	1.26769	0.12438	0.0683947
E2419K						1.41929	1.41046		1.86724			0.808774	1.16204	1.26824	2.31236	1.46406	0.18555	0.0464662
P2522A								0.898017	1.25106	1.45053		0.880358	0.916021	1.41524		1.1352	0.109622	0.272261
Q2524L								1.45242	1.50141	2.21262	1.27686	1.12406	1.39703	1.22793		1.45605	0.135604	0.0151718
Q2524K								1.42348	2.05413	2.1262	1.20627	1.0763	1.41085	1.39156		1.52697	0.153177	0.0137964
V2525I								0.781038	2.40478	1.35639		0.88706	0.889953	1.39584		1.28584	0.247634	0.300551

## Sheet: FLAG-MTOR
	Replicate1	Replicate2	Replicate3	Replicate4	Replicate5	Replicate6	Replicate7	Replicate8	Replicate9	Replicate10	Replicate11	Replicate12	Replicate13	Replicate14	Replicate15	mean	sem	ttest (MTOR)
MTOR	1	1	1	1	1	1	1	1	1	1	1	1	1	1	1	1	0
-	0.110232	0.259316	0.0693916	0.0625	0.0479406	0.0786565	0.286378	0.142857	1.20843	0.674699	0.116864	0.00549296	0.119792	0.00463158	0.23942	0.22844	0.0821482	2.01922e-07
C1390Y	0.802274	1.27795	0.527567	0.523707	0.995273	0.559524	0.677245		0.999431	0.993976			0.768229	0.797895	0.860943	0.815334	0.0656743	0.0169126
K1395R										0.46831	0.514085	2.22535	0.992839	1.22316		1.08475	0.318923	0.803578
C1483F	0.615917	1.30228	0.245247	0.467672	1.00675	0.451531	0.545666	1.02381	1.09339	0.855422	0.670488	4.08451	0.859375	0.747368	0.718259	0.979179	0.233081	0.930086
E1799K	1.01087	1.16388	0.446768	0.519397	1.05267	0.343537	0.589783		1.00114	0.885542			1.85872	0.482105	0.564692	0.826592	0.123503	0.187894
V2406A						0.529762	0.448142		1.46071	0.686747		2.83451	0.473307	1.80211	0.399637	1.07936	0.311456	0.806189
V2406M						0.480442	0.498452		1.08884	0.433735		1.67606	0.289714	0.145263	0.609835	0.652792	0.175762	0.0887764
E2419K						0.209609	0.520898		1.13895	0.457831			1.39323	0.84	0.651149	0.744524	0.15527	0.150995
P2522A								0.77381	0.97779	0.801205	0.744638		0.859701	0.863158		0.836717	0.0340716	0.00491667
Q2524L								0.607143	1.38098	0.518072	0.658099	0.873239	0.511719	0.528421		0.725382	0.119284	0.0609141
Q2524K								0.261905	1.10478	0.548193	0.543639	1.26761	0.539714	0.178947		0.63497	0.153765	0.0552219
V2525I								0.702381	1.09112	0.566265	0.805473		0.830078	0.117895		0.685535	0.133728	0.0654363
