# Supplementary material for: Functional and structural analyses of novel Smith-Kingsmore Syndrome-Associated MTOR variants reveal potential new mechanisms and predictors of pathogenicity
Source: PLoS Genet. 2021 Jul 1;17(7):e1009651. doi: 10.1371/journal.pgen.1009651 (PMC8279410; doi:10.1371/journal.pgen.1009651)
Supplement: S3 Data — (XLSX) [file pgen.1009651.s007.xlsx]

## Sheet: RSA
aa_index	aa	domain	consensusRSA	clinvar_path	clinvar_details	inactiveRSA	activeRSA	diffRSA	Group
214	R	N-HEAT (17-932)	0.283	none	none	0.339	0.318	0.022	Population
221	T	N-HEAT (17-932)	0.573	none	none	0.436	0.302	0.134	Population
233	W	N-HEAT (17-932)	0.247	none	none	0.53	0.098	0.432	Population
236	H	N-HEAT (17-932)	0.268	none	none	0.487	0.304	0.183	Population
261	I	N-HEAT (17-932)	0.378	none	none	0.152	0.157	0.005	Population
264	A	N-HEAT (17-932)	0.682	none	none	0.016	0.008	0.008	Population
272	V	N-HEAT (17-932)	0.29	none	none	0.075	0.057	0.017	Population
277	M	N-HEAT (17-932)	0.27	none	none	0.5	0.665	0.165	Population
279	G	N-HEAT (17-932)	0.342	none	none	0.048	0.038	0.01	Population
281	R	N-HEAT (17-932)	0.245	R>C	R>C (COSMIC, phenotype = not provided: exome, AC = 3, AN = , AF = )	0.518	0.558	0.04	Population
283	R	N-HEAT (17-932)	0.168	none	none	0.117	0.146	0.029	Population
285	E	N-HEAT (17-932)	0.399	none	none	0.413	0.242	0.17	Population
288	E	N-HEAT (17-932)	0.271	none	none	0.691	0.637	0.054	Population
360	R	N-HEAT (17-932)	0.06	none	none	0.314	0.361	0.047	Population
361	C	N-HEAT (17-932)	0.296	none	none	0.144	0.162	0.018	Population
364	D	N-HEAT (17-932)	0.109	none	none	0.244	0.259	0.016	Population
366	M	N-HEAT (17-932)	0.058	none	none	0.098	0.08	0.018	Population
367	E	N-HEAT (17-932)	0.175	none	none	0.197	0.233	0.036	Population
368	E	N-HEAT (17-932)	0.226	none	none	0.117	0.103	0.013	Population
369	K	N-HEAT (17-932)	0.403	none	none	0.047	0.017	0.03	Population
372	Q	N-HEAT (17-932)	0.302	none	none	0.053	0.08	0.027	Population
374	C	N-HEAT (17-932)	0.551	none	none	0.467	0.461	0.006	Population
380	C	N-HEAT (17-932)	0.138	none	none	0.293	0.198	0.096	Population
386	S	N-HEAT (17-932)	0.239	none	none	0.419	0.303	0.116	Population
392	I	N-HEAT (17-932)	0.434	none	none	0.025	0.02	0.005	Population
400	A	N-HEAT (17-932)	0.318	none	none	0.116	0.124	0.008	Population
401	A	N-HEAT (17-932)	0.171	none	none	0.14	0.217	0.078	Population
403	R	N-HEAT (17-932)	0.177	none	none	0.511	0.515	0.004	Population
404	P	N-HEAT (17-932)	0.664	none	none	0.686	0.755	0.069	Population
411	Q	N-HEAT (17-932)	0.171	none	none	0.702	0.662	0.04	Population
412	Y	N-HEAT (17-932)	0.118	none	none	0.464	0.43	0.034	Population
417	M	N-HEAT (17-932)	0.25	none	none	0	0.009	0.009	Population
419	H	N-HEAT (17-932)	0.06	none	none	0.098	0.112	0.013	Population
424	V	N-HEAT (17-932)	0.414	none	none	0.034	0.052	0.017	Population
523	D	N-HEAT (17-932)	0.171	none	none	0.197	0.135	0.062	Population
526	R	N-HEAT (17-932)	0.117	none	none	0.577	0.639	0.062	Population
528	I	N-HEAT (17-932)	0.292	none	none	0.112	0.015	0.096	Population
529	P	N-HEAT (17-932)	0.252	none	none	0.509	0.547	0.038	Population
534	D	N-HEAT (17-932)	0.236	none	none	0.321	0.301	0.021	Population
542	M	N-HEAT (17-932)	0.214	none	none	0.098	0.112	0.013	Population
578	D	N-HEAT (17-932)	0.073	none	none	0.56	0.632	0.073	Population
579	V	N-HEAT (17-932)	0.193	none	none	0.351	0.328	0.023	Population
581	S	N-HEAT (17-932)	0.368	none	none	0.284	0.381	0.097	Population
587	R	N-HEAT (17-932)	0.248	none	none	0.442	0.511	0.069	Population
592	F	N-HEAT (17-932)	0.271	none	none	0.071	0.083	0.013	Population
599	L	N-HEAT (17-932)	0.306	none	none	0.313	0.149	0.164	Population
607	A	N-HEAT (17-932)	0.721	none	none	0.008	0.14	0.132	Population
613	S	N-HEAT (17-932)	0.235	none	none	0.135	0.123	0.013	Population
618	I	N-HEAT (17-932)	0.272	none	none	0.061	0.041	0.02	Population
619	R	N-HEAT (17-932)	0.622	none	none	0.073	0.099	0.026	Population
620	M	N-HEAT (17-932)	0.094	none	none	0.161	0.196	0.036	Population
622	A	N-HEAT (17-932)	0.488	none	none	0	0	0	Population
624	R	N-HEAT (17-932)	0.053	R>H	R>H (Overgrowth, phenotype = Focal cortical dysplasia type II: exome, AC = 1, AN = , AF = )	0.277	0.325	0.047	Population
628	R	N-HEAT (17-932)	0.352	none	none	0.401	0.42	0.018	Population
630	L	N-HEAT (17-932)	0.744	none	none	0.03	0.045	0.015	Population
631	T	N-HEAT (17-932)	0.212	none	none	0.471	0.448	0.023	Population
644	V	N-HEAT (17-932)	0.101	none	none	1.109	1.075	0.034	Population
648	A	N-HEAT (17-932)	0.275	none	none	0.349	0.326	0.023	Population
649	V	N-HEAT (17-932)	0.224	none	none	0.333	0.247	0.086	Population
652	V	N-HEAT (17-932)	0.161	none	none	0.011	0.04	0.029	Population
653	A	N-HEAT (17-932)	0.035	none	none	0.31	0.31	0	Population
661	V	N-HEAT (17-932)	0.224	none	none	0.282	0.259	0.023	Population
662	V	N-HEAT (17-932)	0.629	none	none	0.069	0.063	0.006	Population
670	D	N-HEAT (17-932)	0.034	none	none	0.456	0.44	0.016	Population
671	I	N-HEAT (17-932)	0.241	none	none	0	0	0	Population
673	Y	N-HEAT (17-932)	0.03	none	none	0.403	0.399	0.004	Population
677	A	N-HEAT (17-932)	0.364	none	none	0.31	0.403	0.093	Population
678	S	N-HEAT (17-932)	0.5	none	none	0.103	0.168	0.065	Population
681	E	N-HEAT (17-932)	0.599	none	none	0.547	0.457	0.09	Population
682	R	N-HEAT (17-932)	0.593	none	none	0.318	0.35	0.033	Population
686	H	N-HEAT (17-932)	0.121	none	none	0.125	0.165	0.04	Population
690	A	N-HEAT (17-932)	0.132	none	none	0.24	0.24	0	Population
694	Q	N-HEAT (17-932)	0.169	none	none	0.307	0.351	0.044	Population
696	L	N-HEAT (17-932)	0.194	none	none	0	0	0	Population
698	V	N-HEAT (17-932)	0.037	none	none	0.092	0.092	0	Population
704	V	N-HEAT (17-932)	0.063	none	none	0.236	0.224	0.011	Population
708	R	N-HEAT (17-932)	0.033	none	none	0.102	0.084	0.018	Population
710	L	N-HEAT (17-932)	0.43	none	none	0.154	0.174	0.02	Population
712	I	N-HEAT (17-932)	0.307	none	none	0.005	0	0.005	Population
713	C	N-HEAT (17-932)	0.344	none	none	0.204	0.192	0.012	Population
717	R	N-HEAT (17-932)	0.119	none	none	0.179	0.204	0.026	Population
721	M	N-HEAT (17-932)	0.353	none	none	0.393	0.433	0.04	Population
723	P	N-HEAT (17-932)	0.063	none	none	0.358	0.346	0.013	Population
738	L	N-HEAT (17-932)	0	none	none	0.164	0.159	0.005	Population
746	I	N-HEAT (17-932)	0.036	none	none	0.076	0.183	0.107	Population
753	S	N-HEAT (17-932)	0.119	none	none	0.019	0.006	0.013	Population
755	R	N-HEAT (17-932)	0.195	none	none	0.401	0.321	0.08	Population
758	G	N-HEAT (17-932)	0.035	none	none	0.038	0.019	0.019	Population
762	S	N-HEAT (17-932)	0.077	none	none	0.277	0.277	0	Population
763	N	N-HEAT (17-932)	0.126	none	none	0.287	0.241	0.046	Population
765	P	N-HEAT (17-932)	0.233	none	none	0.245	0.283	0.038	Population
767	L	N-HEAT (17-932)	0.189	none	none	0.06	0.045	0.015	Population
769	R	N-HEAT (17-932)	0.241	none	none	0.464	0.445	0.018	Population
770	P	N-HEAT (17-932)	0.349	none	none	0.516	0.497	0.019	Population
773	E	N-HEAT (17-932)	0.578	none	none	0.395	0.399	0.004	Population
796	N	N-HEAT (17-932)	0.295	none	none	0.118	0.067	0.051	Population
798	V	N-HEAT (17-932)	0.276	none	none	0.006	0	0.006	Population
800	A	N-HEAT (17-932)	0.171	none	none	0.209	0.202	0.008	Population
802	I	N-HEAT (17-932)	0.218	none	none	0	0	0	Population
808	V	N-HEAT (17-932)	0.144	none	none	0.109	0.132	0.023	Population
814	R	N-HEAT (17-932)	0.279	none	none	0.245	0.245	0	Population
816	W	N-HEAT (17-932)	0.565	none	none	0.105	0.13	0.025	Population
818	D	N-HEAT (17-932)	0.645	none	none	0.285	0.316	0.031	Population
821	F	N-HEAT (17-932)	0.327	none	none	0	0	0	Population
822	I	N-HEAT (17-932)	0.135	none	none	0.513	0.508	0.005	Population
823	I	N-HEAT (17-932)	0.201	none	none	0.066	0.142	0.076	Population
833	L	N-HEAT (17-932)	0.015	none	none	0.502	0.269	0.234	Population
846	Q	N-HEAT (17-932)	0.476	none	none	0.089	0.058	0.031	Population
849	A	N-HEAT (17-932)	0.279	none	none	0.07	0.008	0.062	Population
856	E	N-HEAT (17-932)	0.451	none	none	0.215	0.215	0	Population
860	K	N-HEAT (17-932)	0.568	none	none	0.496	0.419	0.076	Population
861	Y	N-HEAT (17-932)	0.042	none	none	0.106	0.125	0.019	Population
862	P	N-HEAT (17-932)	0.311	none	none	0.352	0.283	0.069	Population
874	T	N-HEAT (17-932)	0.012	none	none	0.419	0.558	0.14	Population
877	N	N-HEAT (17-932)	0.059	none	none	0.508	0.451	0.056	Population
878	Q	N-HEAT (17-932)	0.158	none	none	0.627	0.516	0.111	Population
880	T	N-HEAT (17-932)	0.099	none	none	0.041	0.058	0.017	Population
881	R	N-HEAT (17-932)	0.029	none	none	0.135	0.124	0.011	Population
886	R	N-HEAT (17-932)	0.661	none	none	0.095	0.051	0.044	Population
888	L	N-HEAT (17-932)	0.164	none	none	0	0.005	0.005	Population
896	P	N-HEAT (17-932)	0.409	none	none	0.025	0.101	0.075	Population
899	H	N-HEAT (17-932)	0.654	none	none	0.116	0.085	0.031	Population
902	N	N-HEAT (17-932)	0.495	none	none	0.097	0.21	0.113	Population
903	I	N-HEAT (17-932)	0.03	none	none	0.69	0.69	0	Population
934	M	M-HEAT (933-1382)	0.618	none	none	0.156	0.17	0.013	Population
940	N	M-HEAT (933-1382)	0.254	none	none	0.641	0.626	0.015	Population
952	M	M-HEAT (933-1382)	0.085	none	none	0.004	0	0.004	Population
953	V	M-HEAT (933-1382)	0.17	none	none	0.19	0.19	0	Population
957	R	M-HEAT (933-1382)	0.055	none	none	0.507	0.398	0.109	Population
959	F	M-HEAT (933-1382)	0.198	none	none	0.004	0.004	0	Population
964	L	M-HEAT (933-1382)	0.015	none	none	0.01	0	0.01	Population
966	H	M-HEAT (933-1382)	0.424	none	none	0.701	0.567	0.134	Population
969	T	M-HEAT (933-1382)	0.802	none	none	0.291	0.291	0	Population
970	M	M-HEAT (933-1382)	0.31	none	none	0.304	0.304	0	Population
974	A	M-HEAT (933-1382)	0.318	none	none	0.039	0.023	0.016	Population
978	I	M-HEAT (933-1382)	0.112	none	none	0	0	0	Population
991	P	M-HEAT (933-1382)	0.56	none	none	0.478	0.491	0.013	Population
992	Q	M-HEAT (933-1382)	0.229	none	none	0.418	0.418	0	Population
993	V	M-HEAT (933-1382)	0.129	none	none	0.006	0	0.006	Population
994	M	M-HEAT (933-1382)	0.324	none	none	0	0	0	Population
996	T	M-HEAT (933-1382)	0.105	none	none	0.163	0.151	0.012	Population
999	N	M-HEAT (933-1382)	0.226	none	none	0.441	0.415	0.026	Population
1007	A	M-HEAT (933-1382)	0.132	none	none	0.736	0.806	0.07	Population
1009	R	M-HEAT (933-1382)	0.546	R>Q	R>Q (COSMIC, phenotype = not provided: exome, AC = 4, AN = , AF = )	0.12	0.186	0.066	Population
1020	V	M-HEAT (933-1382)	0.095	none	none	0	0	0	Population
1030	Y	M-HEAT (933-1382)	0.013	none	none	0.125	0.16	0.034	Population
1033	E	M-HEAT (933-1382)	0.464	none	none	0.336	0.377	0.04	Population
1040	E	M-HEAT (933-1382)	0.444	none	none	0.466	0.453	0.013	Population
1044	M	M-HEAT (933-1382)	0.547	none	none	0.379	0.237	0.143	Population
1048	I	M-HEAT (933-1382)	0.109	none	none	0.152	0.122	0.03	Population
1051	T	M-HEAT (933-1382)	0.331	none	none	0.029	0.116	0.087	Population
1052	I	M-HEAT (933-1382)	0	none	none	0	0	0	Population
1053	I	M-HEAT (933-1382)	0.051	none	none	0.005	0.02	0.015	Population
1057	E	M-HEAT (933-1382)	0.049	none	none	0.233	0.215	0.018	Population
1070	Y	M-HEAT (933-1382)	0.036	none	none	0.068	0.091	0.023	Population
1077	H	M-HEAT (933-1382)	0.127	none	none	0.08	0.107	0.027	Population
1078	M	M-HEAT (933-1382)	0.071	none	none	0	0	0	Population
1080	R	M-HEAT (933-1382)	0.153	R>C	R>C (COSMIC, phenotype = not provided: exome, AC = 4, AN = , AF = )	0.325	0.296	0.029	Population
1081	V	M-HEAT (933-1382)	0.124	none	none	0.006	0.006	0	Population
1083	M	M-HEAT (933-1382)	0.346	none	none	0.478	0.567	0.089	Population
1086	N	M-HEAT (933-1382)	0.528	none	none	0.779	0.738	0.041	Population
1090	R	M-HEAT (933-1382)	0.336	none	none	0.12	0.113	0.007	Population
1091	I	M-HEAT (933-1382)	0.723	none	none	0.325	0.299	0.025	Population
1092	V	M-HEAT (933-1382)	0.032	none	none	0	0.006	0.006	Population
1093	S	M-HEAT (933-1382)	0.29	none	none	0	0	0	Population
1097	L	M-HEAT (933-1382)	0.224	none	none	0.005	0	0.005	Population
1098	A	M-HEAT (933-1382)	0.062	none	none	0.302	0.279	0.023	Population
1100	I	M-HEAT (933-1382)	0.472	none	none	0	0	0	Population
1114	L	M-HEAT (933-1382)	0.062	none	none	0	0	0	Population
1118	I	M-HEAT (933-1382)	0.129	none	none	0	0.005	0.005	Population
1124	A	M-HEAT (933-1382)	0.05	none	none	0.155	0.186	0.031	Population
1125	P	M-HEAT (933-1382)	0.544	none	none	0.604	0.723	0.119	Population
1127	A	M-HEAT (933-1382)	0.167	none	none	0.054	0.062	0.008	Population
1130	P	M-HEAT (933-1382)	0.013	none	none	0.509	0.503	0.006	Population
1132	R	M-HEAT (933-1382)	0.318	none	none	0.051	0.055	0.004	Population
1134	A	M-HEAT (933-1382)	0.043	none	none	0.078	0.116	0.039	Population
1140	D	M-HEAT (933-1382)	0.288	none	none	0.135	0.218	0.083	Population
1141	R	M-HEAT (933-1382)	0.113	none	none	0.387	0.38	0.007	Population
1143	T	M-HEAT (933-1382)	0.451	none	none	0.047	0.058	0.012	Population
1151	Y	M-HEAT (933-1382)	0.034	none	none	0.03	0.03	0	Population
1154	R	M-HEAT (933-1382)	0.066	none	none	0.099	0.088	0.011	Population
1158	P	M-HEAT (933-1382)	0.05	none	none	0	0	0	Population
1159	I	M-HEAT (933-1382)	0.025	none	none	0	0	0	Population
1161	R	M-HEAT (933-1382)	0.124	none	none	0.27	0.234	0.036	Population
1170	R	M-HEAT (933-1382)	0.308	none	none	0.193	0.186	0.007	Population
1172	T	M-HEAT (933-1382)	0.064	none	none	0.11	0.116	0.006	Population
1175	D	M-HEAT (933-1382)	0.337	none	none	0.321	0.383	0.062	Population
1176	T	M-HEAT (933-1382)	0.087	none	none	0	0.006	0.006	Population
1184	L	M-HEAT (933-1382)	0.231	none	none	0.06	0.055	0.005	Population
1189	Q	M-HEAT (933-1382)	0.369	none	none	0.404	0.449	0.044	Population
1194	M	M-HEAT (933-1382)	0.15	none	none	0.089	0.089	0	Population
1196	N	M-HEAT (933-1382)	0.426	none	none	0.39	0.379	0.01	Population
1199	L	M-HEAT (933-1382)	0.047	none	none	0.055	0.07	0.015	Population
1200	V	M-HEAT (933-1382)	0.483	none	none	0.546	0.552	0.006	Population
1203	R	M-HEAT (933-1382)	0.746	none	none	0.737	0.759	0.022	Population
1204	I	M-HEAT (933-1382)	0.066	none	none	0.117	0.086	0.03	Population
1205	N	M-HEAT (933-1382)	0.4	none	none	0.626	0.677	0.051	Population
1206	H	M-HEAT (933-1382)	0.507	none	none	0.161	0.17	0.009	Population
1207	Q	M-HEAT (933-1382)	0.533	none	none	0.702	0.729	0.027	Population
1208	R	M-HEAT (933-1382)	0.593	none	none	0.365	0.412	0.047	Population
1210	D	M-HEAT (933-1382)	0.205	none	none	0.409	0.43	0.021	Population
1215	R	M-HEAT (933-1382)	0.445	none	none	0.318	0.299	0.018	Population
1216	I	M-HEAT (933-1382)	0.155	none	none	0.041	0.076	0.036	Population
1217	V	M-HEAT (933-1382)	0.342	none	none	0.563	0.534	0.029	Population
1219	G	M-HEAT (933-1382)	0.333	none	none	0.519	0.49	0.029	Population
1222	L	M-HEAT (933-1382)	0.863	none	none	0.821	0.886	0.065	Population
1262	T	M-HEAT (933-1382)	0.093	none	none	0.174	0.099	0.076	Population
1275	V	M-HEAT (933-1382)	0.445	none	none	0.672	0.011	0.661	Population
1288	S	FAT (1383-1982)	0.155	none	none	0.032	0.032	0	Population
1290	E	FAT (1383-1982)	0.323	none	none	0.157	0.103	0.054	Population
1294	D	FAT (1383-1982)	0.339	none	none	0.155	0.098	0.057	Population
1307	A	FAT (1383-1982)	0.434	none	none	0	0	0	Population
1311	N	FAT (1383-1982)	0.426	none	none	0.21	0.19	0.021	Population
1313	M	FAT (1383-1982)	0.152	none	none	0.013	0.013	0	Population
1314	A	FAT (1383-1982)	0.198	none	none	0.016	0.016	0	Population
1321	A	FAT (1383-1982)	0.415	none	none	0.008	0	0.008	Population
1332	D	FAT (1383-1982)	0.218	none	none	0.606	0.653	0.047	Population
1350	I	FAT (1383-1982)	0.152	none	none	0.076	0.01	0.066	Population
1351	A	FAT (1383-1982)	0.341	none	none	0.589	0.225	0.364	Population
1366	H	FAT (1383-1982)	0.145	none	none	0.112	0.094	0.018	Population
1376	D	FAT (1383-1982)	0.259	none	none	0.839	0.865	0.026	Population
1378	N	FAT (1383-1982)	0.028	none	none	0.344	0.333	0.01	Population
1384	G	FAT (1383-1982)	0.184	none	none	0.087	0.096	0.01	Population
1391	R	FAT (1383-1982)	0.423	none	none	0.354	0.489	0.135	Population
1396	A	FAT (1383-1982)	0.357	none	none	0.016	0.016	0	Population
1411	A	FAT (1383-1982)	0.55	none	none	0.543	0.481	0.062	Population
1420	N	FAT (1383-1982)	0.026	none	none	0.021	0	0.021	Population
1426	P	FAT (1383-1982)	0.44	none	none	0.509	0.497	0.013	Population
1429	A	FAT (1383-1982)	0.031	none	none	0	0	0	Population
1461	V	FAT (1383-1982)	0.506	none	none	0.54	0.523	0.017	Population
1465	K	FAT (1383-1982)	0.665	none	none	0.597	0.568	0.03	Population
1467	M	FAT (1383-1982)	0.152	none	none	0.192	0.116	0.076	Population
1470	N	FAT (1383-1982)	0.359	none	none	0.313	0.4	0.087	Population
1472	D	FAT (1383-1982)	0.679	none	none	0.611	0.461	0.15	Population
1473	D	FAT (1383-1982)	0.264	none	none	0.358	0.321	0.036	Population
1474	P	FAT (1383-1982)	0.314	none	none	0.365	0.22	0.145	Population
1477	M	FAT (1383-1982)	0.049	none	none	0.063	0.009	0.054	Population
1480	R	FAT (1383-1982)	0.106	none	none	0.19	0.164	0.026	Population
1481	M	FAT (1383-1982)	0	none	none	0	0	0	Population
1482	R	FAT (1383-1982)	0.303	R>C	R>C (COSMIC, phenotype = not provided: exome, AC = 3, AN = , AF = )	0.332	0.387	0.055	Population
1485	E	FAT (1383-1982)	0.206	none	none	0.26	0.193	0.067	Population
1492	Q	FAT (1383-1982)	0.311	none	none	0.324	0.382	0.058	Population
1496	Q	FAT (1383-1982)	0.089	none	none	0.053	0.044	0.009	Population
1498	C	FAT (1383-1982)	0.341	none	none	0.449	0.419	0.03	Population
1500	K	FAT (1383-1982)	0.326	none	none	0.136	0.089	0.047	Population
1502	T	FAT (1383-1982)	0.721	none	none	0.872	0.86	0.012	Population
1513	A	FAT (1383-1982)	0.008	none	none	0	0	0	Population
1514	R	FAT (1383-1982)	0.208	none	none	0.234	0.296	0.062	Population
1522	G	FAT (1383-1982)	0.281	none	none	0.317	0.298	0.019	Population
1537	P	FAT (1383-1982)	0.44	none	none	0.333	0.403	0.069	Population
1538	R	FAT (1383-1982)	0.653	none	none	0.69	0.536	0.153	Population
1549	V	FAT (1383-1982)	0	none	none	0	0	0	Population
1550	L	FAT (1383-1982)	0.05	none	none	0.06	0.075	0.015	Population
1551	A	FAT (1383-1982)	0.031	none	none	0.016	0	0.016	Population
1553	H	FAT (1383-1982)	0.308	none	none	0.348	0.464	0.116	Population
1560	A	FAT (1383-1982)	0	none	none	0	0	0	Population
1564	I	FAT (1383-1982)	0	none	none	0	0	0	Population
1566	K	FAT (1383-1982)	0.458	none	none	0.547	0.39	0.157	Population
1577	A	FAT (1383-1982)	0.566	none	none	0.24	0.124	0.116	Population
1578	M	FAT (1383-1982)	0.295	none	none	0.286	0.076	0.21	Population
1579	A	FAT (1383-1982)	0.488	none	none	0.093	0.194	0.101	Population
1580	G	FAT (1383-1982)	0.219	none	none	0.433	0.558	0.125	Population
1584	S	FAT (1383-1982)	0.445	none	none	0.2	0.348	0.148	Population
1590	M	FAT (1383-1982)	0.415	none	none	0	0.009	0.009	Population
1598	E	FAT (1383-1982)	0.004	none	none	0.009	0	0.009	Population
1599	L	FAT (1383-1982)	0	none	none	0	0	0	Population
1603	I	FAT (1383-1982)	0.142	none	none	0.076	0.056	0.02	Population
1605	Y	FAT (1383-1982)	0.08	none	none	0.023	0.038	0.015	Population
1609	P	FAT (1383-1982)	0.585	none	none	0.491	0.522	0.031	Population
1610	E	FAT (1383-1982)	0.744	none	none	0.735	0.614	0.121	Population
1612	R	FAT (1383-1982)	0.445	none	none	0.281	0.23	0.051	Population
1613	E	FAT (1383-1982)	0.677	none	none	0.695	0.556	0.139	Population
1614	I	FAT (1383-1982)	0.335	none	none	0.264	0.178	0.086	Population
1616	R	FAT (1383-1982)	0.277	none	none	0.172	0.197	0.026	Population
1618	I	FAT (1383-1982)	0.289	none	none	0.015	0.01	0.005	Population
1621	E	FAT (1383-1982)	0.48	none	none	0.336	0.224	0.112	Population
1623	L	FAT (1383-1982)	0.02	none	none	0	0	0	Population
1628	R	FAT (1383-1982)	0.15	none	none	0.365	0.303	0.062	Population
1629	I	FAT (1383-1982)	0.594	none	none	0.335	0.203	0.132	Population
1631	E	FAT (1383-1982)	0.188	none	none	0.206	0.395	0.188	Population
1639	V	FAT (1383-1982)	0	none	none	0	0.006	0.006	Population
1640	R	FAT (1383-1982)	0.022	R>W	R>W (COSMIC, phenotype = not provided: exome, AC = 3, AN = , AF = )	0.051	0.018	0.033	Population
1641	S	FAT (1383-1982)	0.31	none	none	0.342	0.361	0.019	Population
1642	L	FAT (1383-1982)	0.124	none	none	0.104	0.144	0.04	Population
1644	V	FAT (1383-1982)	0.006	none	none	0.046	0.029	0.017	Population
1645	S	FAT (1383-1982)	0.31	none	none	0.335	0.4	0.065	Population
1646	P	FAT (1383-1982)	0.126	none	none	0.138	0.157	0.019	Population
1647	H	FAT (1383-1982)	0.429	none	none	0.371	0.469	0.098	Population
1661	G	FAT (1383-1982)	0.123	none	none	0.144	0.154	0.01	Population
1663	S	FAT (1383-1982)	0.458	none	none	0.439	0.426	0.013	Population
1672	T	FAT (1383-1982)	0.052	none	none	0.058	0.052	0.006	Population
1673	L	FAT (1383-1982)	0.02	none	none	0.02	0.015	0.005	Population
1681	P	FAT (1383-1982)	0.277	none	none	0.088	0.101	0.013	Population
1683	R	FAT (1383-1982)	0.682	none	none	0.763	0.774	0.011	Population
1684	Q	FAT (1383-1982)	0.551	none	none	0.44	0.436	0.004	Population
1687	H	FAT (1383-1982)	0.433	none	none	0.469	0.464	0.004	Population
1688	P	FAT (1383-1982)	0.648	none	none	0.635	0.629	0.006	Population
1692	V	FAT (1383-1982)	0.529	none	none	0.569	0.713	0.144	Population
1693	H	FAT (1383-1982)	0.326	none	none	0.415	0.326	0.089	Population
1694	P	FAT (1383-1982)	0.145	none	none	0.189	0.252	0.063	Population
1695	Q	FAT (1383-1982)	0.36	none	none	0.36	0.333	0.027	Population
1696	V	FAT (1383-1982)	0.006	none	none	0.011	0.023	0.011	Population
1698	Y	FAT (1383-1982)	0.057	none	none	0.027	0.038	0.011	Population
1699	A	FAT (1383-1982)	0.171	none	none	0.171	0.171	0	Population
1701	M	FAT (1383-1982)	0	none	none	0	0.004	0.004	Population
1703	N	FAT (1383-1982)	0.072	none	none	0.056	0.067	0.01	Population
1708	A	FAT (1383-1982)	0.682	none	none	0.605	0.535	0.07	Population
1709	R	FAT (1383-1982)	0.522	R>H	R>H (Overgrowth, phenotype = Focal cortical dysplasia type II: exome, AC = 1, AN = , AF = )	0.478	0.529	0.051	Population
1712	D	FAT (1383-1982)	0.155	none	none	0.295	0.29	0.005	Population
1714	F	FAT (1383-1982)	0.079	none	none	0.058	0.058	0	Population
1717	M	FAT (1383-1982)	0	none	none	0	0	0	Population
1719	H	FAT (1383-1982)	0.384	none	none	0.504	0.455	0.049	Population
1724	M	FAT (1383-1982)	0	none	none	0	0.009	0.009	Population
1729	Q	FAT (1383-1982)	0.596	none	none	0.6	0.644	0.044	Population
1733	A	FAT (1383-1982)	0.512	none	none	0.519	0.535	0.016	Population
1737	Q	FAT (1383-1982)	0.538	none	none	0.609	0.516	0.093	Population
1738	Q	FAT (1383-1982)	0.653	none	none	0.649	0.653	0.004	Population
1739	H	FAT (1383-1982)	0.348	none	none	0.335	0.397	0.063	Population
1744	H	FAT (1383-1982)	0.201	none	none	0.174	0.112	0.063	Population
1750	C	FAT (1383-1982)	0	none	none	0	0	0	Population
1760	N	FAT (1383-1982)	0.456	none	none	0.538	0.544	0.005	Population
1764	I	FAT (1383-1982)	0.289	none	none	0.396	0.305	0.091	Population
1765	N	FAT (1383-1982)	0.246	none	none	0.236	0.39	0.154	Population
1767	S	FAT (1383-1982)	0.458	none	none	0.4	0.581	0.181	Population
1769	I	FAT (1383-1982)	0.005	none	none	0	0	0	Population
1774	Q	FAT (1383-1982)	0.533	none	none	0.591	0.6	0.009	Population
1775	Y	FAT (1383-1982)	0.133	none	none	0.148	0.125	0.023	Population
1777	S	FAT (1383-1982)	0.194	none	none	0.226	0.258	0.032	Population
1778	A	FAT (1383-1982)	0.093	none	none	0.147	0.163	0.016	Population
1779	A	FAT (1383-1982)	0	none	none	0	0	0	Population
1780	T	FAT (1383-1982)	0.023	none	none	0.041	0.017	0.023	Population
1781	E	FAT (1383-1982)	0.448	none	none	0.516	0.552	0.036	Population
1782	H	FAT (1383-1982)	0.21	none	none	0.232	0.286	0.054	Population
1783	D	FAT (1383-1982)	0.155	none	none	0.098	0.073	0.026	Population
1784	R	FAT (1383-1982)	0.464	none	none	0.434	0.496	0.062	Population
1786	W	FAT (1383-1982)	0.214	none	none	0.207	0.211	0.004	Population
1810	A	FAT (1383-1982)	0.45	none	none	0.395	0.465	0.07	Population
1811	R	FAT (1383-1982)	0.544	none	none	0.672	0.664	0.007	Population
1812	D	FAT (1383-1982)	0.622	none	none	0.337	0.352	0.016	Population
1868	K	FAT (1383-1982)	0.627	none	none	0.623	0.589	0.034	Population
1870	T	FAT (1383-1982)	0.471	none	none	0.459	0.407	0.052	Population
1875	K	FAT (1383-1982)	0.589	none	none	0.737	0.631	0.106	Population
1876	T	FAT (1383-1982)	0.18	none	none	0.215	0.366	0.151	Population
1879	M	FAT (1383-1982)	0.446	none	none	0.478	0.509	0.031	Population
1885	V	FAT (1383-1982)	0	none	none	0	0	0	Population
1886	Q	FAT (1383-1982)	0.382	none	none	0.467	0.444	0.022	Population
1890	R	FAT (1383-1982)	0.416	none	none	0.409	0.372	0.036	Population
1896	R	FAT (1383-1982)	0.482	none	none	0.398	0.332	0.066	Population
1916	W	FAT (1383-1982)	0.218	none	none	0.144	0.144	0	Population
1917	P	FAT (1383-1982)	0.503	none	none	0.547	0.579	0.031	Population
1918	D	FAT (1383-1982)	0.404	none	none	0.383	0.368	0.016	Population
1920	N	FAT (1383-1982)	0.128	none	none	0.144	0.2	0.056	Population
1938	V	FAT (1383-1982)	0	none	none	0	0	0	Population
1946	I	FAT (1383-1982)	0.01	none	none	0	0.015	0.015	Population
1955	R	FAT (1383-1982)	0.577	none	none	0.573	0.577	0.004	Population
1962	T	FAT (1383-1982)	0.163	none	none	0.14	0.14	0	Population
1964	I	FAT (1383-1982)	0	none	none	0	0	0	Population
1965	G	FAT (1383-1982)	0	none	none	0	0	0	Population
1966	R	FAT (1383-1982)	0.496	none	none	0.365	0.372	0.007	Population
1969	P	FAT (1383-1982)	0.132	none	none	0.195	0.176	0.019	Population
1980	S	FAT (1383-1982)	0.097	none	none	0.052	0.077	0.026	Population
1984	T	FAT-Kinase Linker (1983-2011)	0.39	none	none	0.419	0.349	0.07	Population
1987	R	FAT-Kinase Linker (1983-2011)	0.051	none	none	0.055	0.018	0.036	Population
1989	N	FAT-Kinase Linker (1983-2011)	0.338	none	none	0.451	0.472	0.021	Population
1993	K	FAT-Kinase Linker (1983-2011)	0.462	none	none	0.564	0.436	0.127	Population
1995	L	FAT-Kinase Linker (1983-2011)	0.02	none	none	0.03	0.05	0.02	Population
2003	N	FAT-Kinase Linker (1983-2011)	0.364	none	none	0.426	0.446	0.021	Population
2007	Q	FAT-Kinase Linker (1983-2011)	0.396	none	none	0.462	0.444	0.018	Population
2008	Q	FAT-Kinase Linker (1983-2011)	0.209	none	none	0.173	0.227	0.053	Population
2010	M	FAT-Kinase Linker (1983-2011)	0.143	none	none	0.156	0.201	0.045	Population
2043	N	FRB ( 2012-2144)	0.282	none	none	0.369	0.338	0.031	Population
2044	V	FRB ( 2012-2144)	0.161	none	none	0.172	0.149	0.023	Population
2056	A	FRB ( 2012-2144)	0.287	A>V	A>V (COSMIC, phenotype = not provided: exome, AC = 3, AN = , AF = )	0.419	0.442	0.023	Population
2057	M	FRB ( 2012-2144)	0.107	none	none	0.08	0.08	0	Population
2060	R	FRB ( 2012-2144)	0.653	none	none	0.661	0.661	0	Population
2068	T	FRB ( 2012-2144)	0.279	none	none	0.326	0.238	0.087	Population
2087	K	FRB ( 2012-2144)	0.318	none	none	0.309	0.25	0.059	Population
2089	M	FRB ( 2012-2144)	0.487	none	none	0.496	0.451	0.045	Population
2093	N	FRB ( 2012-2144)	0.436	none	none	0.364	0.415	0.051	Population
2094	V	FRB ( 2012-2144)	0.374	none	none	0.667	0.5	0.167	Population
2096	D	FRB ( 2012-2144)	0.13	none	none	0.15	0.083	0.067	Population
2103	L	FRB ( 2012-2144)	0.114	none	none	0.199	0.139	0.06	Population
2110	R	FRB ( 2012-2144)	0.31	none	none	0.27	0.361	0.091	Population
2111	I	FRB ( 2012-2144)	0.02	none	none	0	0	0	Population
2134	R	FRB ( 2012-2144)	0.595	none	none	0.518	0.566	0.047	Population
2135	D	FRB ( 2012-2144)	0.606	none	none	0.591	0.539	0.052	Population
2147	N	Kinase N-Lobe (2145-2240)	0.764	none	none	0.636	0.672	0.036	Population
2151	I	Kinase N-Lobe (2145-2240)	0.208	none	none	0.234	0.142	0.091	Population
2152	R	Kinase N-Lobe (2145-2240)	0.299	R>C; R>H	R>C (COSMIC, phenotype = not provided: exome, AC = 3, AN = , AF = ); R>H (COSMIC, phenotype = not provided: exome, AC = 3, AN = , AF = )	0.328	0.336	0.007	Population
2158	P	Kinase N-Lobe (2145-2240)	0.447	none	none	0.403	0.566	0.164	Population
2159	S	Kinase N-Lobe (2145-2240)	0.329	none	none	0.335	0.303	0.032	Population
2165	S	Kinase N-Lobe (2145-2240)	0.426	none	none	0.426	0.465	0.039	Population
2170	R	Kinase N-Lobe (2145-2240)	0.004	none	none	0.004	0	0.004	Population
2172	L	Kinase N-Lobe (2145-2240)	0.01	none	none	0	0	0	Population
2175	M	Kinase N-Lobe (2145-2240)	0.223	none	none	0.263	0.21	0.054	Population
2178	N	Kinase N-Lobe (2145-2240)	0.349	none	none	0.385	0.405	0.021	Population
2181	E	Kinase N-Lobe (2145-2240)	0.547	none	none	0.552	0.561	0.009	Population
2207	T	Kinase N-Lobe (2145-2240)	0.331	none	none	0.308	0.18	0.128	Population
2214	T	Kinase N-Lobe (2145-2240)	0.395	none	none	0.424	0.581	0.157	Population
2216	L	Kinase N-Lobe (2145-2240)	0.498	none	none	0.294	0.353	0.06	Population
2222	I	Kinase N-Lobe (2145-2240)	0.051	none	none	0.046	0.071	0.025	Population
2236	L	Kinase N-Lobe (2145-2240)	0.005	none	none	0	0.005	0.005	Population
2240	V	Kinase N-Lobe (2145-2240)	0.195	none	none	0.155	0.201	0.046	Population
2248	A	Kinase C-Lobe (2241-2515)	0.093	none	none	0.101	0.054	0.047	Population
2250	I	Kinase C-Lobe (2241-2515)	0.005	none	none	0	0.005	0.005	Population
2255	E	Kinase C-Lobe (2241-2515)	0.561	none	none	0.556	0.534	0.022	Population
2262	N	Kinase C-Lobe (2241-2515)	0.323	none	none	0.436	0.379	0.056	Population
2263	I	Kinase C-Lobe (2241-2515)	0.223	none	none	0.198	0.213	0.015	Population
2266	R	Kinase C-Lobe (2241-2515)	0.427	none	none	0.394	0.31	0.084	Population
2270	R	Kinase C-Lobe (2241-2515)	0.551	none	none	0.617	0.588	0.029	Population
2271	M	Kinase C-Lobe (2241-2515)	0.08	none	none	0.366	0.366	0	Population
2273	P	Kinase C-Lobe (2241-2515)	0.283	none	none	0.61	0.61	0	Population
2275	Y	Kinase C-Lobe (2241-2515)	0.034	none	none	0.023	0.042	0.019	Population
2291	V	Kinase C-Lobe (2241-2515)	0.144	none	none	0.121	0.126	0.006	Population
2292	N	Kinase C-Lobe (2241-2515)	0.436	none	none	0.605	0.605	0	Population
2298	D	Kinase C-Lobe (2241-2515)	0.005	none	none	0.021	0.036	0.016	Population
2316	R	Kinase C-Lobe (2241-2515)	0.161	none	none	0.146	0.117	0.029	Population
2322	R	Kinase C-Lobe (2241-2515)	0.139	none	none	0.113	0.102	0.011	Population
2346	L	Kinase C-Lobe (2241-2515)	0.03	none	none	0.035	0.06	0.025	Population
2366	M	Kinase C-Lobe (2241-2515)	0.25	none	none	0.246	0.259	0.013	Population
2385	N	Kinase C-Lobe (2241-2515)	0.256	none	none	0.395	0.39	0.005	Population
2395	N	Kinase C-Lobe (2241-2515)	0.01	none	none	0.005	0	0.005	Population
2404	M	Kinase C-Lobe (2241-2515)	0	none	none	0	0	0	Population
2408	R	Kinase C-Lobe (2241-2515)	0.168	none	none	0.179	0.208	0.029	Population
2417	V	Kinase C-Lobe (2241-2515)	0.017	V>M	V>M (COSMIC, phenotype = not provided: exome, AC = 3, AN = , AF = )	0	0	0	Population
2430	R	Kinase C-Lobe (2241-2515)	0.062	none	none	0.055	0.084	0.029	Population
2432	M	Kinase C-Lobe (2241-2515)	0.5	none	none	0.478	0.487	0.009	Population
2436	T	Kinase C-Lobe (2241-2515)	0.75	none	none	0.948	0.942	0.006	Population
2498	I	Kinase C-Lobe (2241-2515)	0.31	none	none	0.188	0.33	0.142	Population
2499	Q	Kinase C-Lobe (2241-2515)	0.382	none	none	0.418	0.404	0.013	Population
2501	I	Kinase C-Lobe (2241-2515)	0.025	I>V	I>V (Overgrowth, ClinVar, phenotype = Smith-Kingsmore syndrome, Epilepsy, focal: exome, AC = 1, AN = , AF = )	0.005	0	0.005	Population
2511	R	Kinase C-Lobe (2241-2515)	0.416	R>W	R>W (COSMIC, phenotype = not provided: exome, AC = 3, AN = , AF =)	0.339	0.369	0.029	Population
2512	D	Kinase C-Lobe (2241-2515)	0.041	none	none	0.078	0.098	0.021	Population
2514	S	Kinase C-Lobe (2241-2515)	0.219	none	none	0.271	0.161	0.11	Population
2520	D	FATC (2516-2549)	0.461	none	none	0.446	0.466	0.021	Population
2521	V	FATC (2516-2549)	0.017	none	none	0.023	0.034	0.011	Population
2523	T	FATC (2516-2549)	0.355	T>M	T>M (COSMIC, phenotype = not provided: exome, AC = 3, AN = , AF =)	0.349	0.314	0.035	Population
2525	V	FATC (2516-2549)	0	none	none	0	0	0	Population
2532	A	FATC (2516-2549)	0	none	none	0	0	0	Population
2533	T	FATC (2516-2549)	0.302	none	none	0.302	0.267	0.035	Population
624	R	N-HEAT (17-932)	0.053	R>H	R>H (Overgrowth, phenotype = Focal cortical dysplasia type II: exome, AC = 1, AN = , AF = )	0.277	0.325	0.047	All NDD
1015	Q	M-HEAT (933-1382)	0.033	Q>H	Q>H (Overgrowth, phenotype = Smith-Kingsmore syndrome: exome, AC = 1, AN = , AF = )	0.12	0.098	0.022	All NDD
1395	K	FAT (1383-1982)	0.398	K>R	K>R (Overgrowth, phenotype = Smith-Kingsmore syndrome: exome, AC = 2, AN = , AF = )	0.047	0.004	0.042	All NDD
1450	Y	FAT (1383-1982)	0.262	Y>D	Y>D (Overgrowth, phenotype = Focal cortical dysplasia type II: exome, AC = 1, AN = , AF = ); Y>D (COSMIC, phenotype = not provided: exome, AC = 4, AN = , AF = )	0.167	0.27	0.103	All NDD
1456	W	FAT (1383-1982)	0.144	W>G	W>G (Overgrowth, ClinVar, phenotype = Focal cortical dysplasia type II: AC = 1, AN = , AF =)	0.105	0.123	0.018	All NDD
1459	A	FAT (1383-1982)	0	A>S; A>D	A>S (Overgrowth, phenotype = Focal cortical dysplasia type II: exome, AC = 1, AN = , AF = ); A>D (Overgrowth, phenotype = Focal cortical dysplasia type II: exome, AC = 4, AN = , AF = ); A>D (COSMIC, phenotype = not provided: exome, AC = 7, AN = , AF = )	0	0	0	All NDD
1460	L	FAT (1383-1982)	0.095	L>P	L>P (Overgrowth, ClinVar, phenotype = Focal cortical dysplasia type II: AC = 6, AN = , AF = ,Kidney Carcinoma); L>P (COSMIC, ClinVar, phenotype = Kidney Carcinoma: exome, AC = 12, AN = , AF = )	0.095	0.075	0.02	All NDD
1483	C	FAT (1383-1982)	0	C>F; C>R; C>W; C>F; C>Y	C>F (Overgrowth, ClinVar, phenotype = Smith-Kingsmore syndrome: exome, AC = 1, AN = , AF = ); C>Y (Overgrowth, phenotype = Smith-Kingsmore syndrome, Neurodevelopmental disorder: exome, AC = 1, AN = , AF = ); C>Y (Overgrowth, ClinVar, phenotype = Hemimegalencephaly, Asymmetric megaencephaly, polymicrogyria, cutaneous pigmentary mosaicism : exome, AC = 4, AN = , AF = ); C>R (Overgrowth, phenotype =…	0	0	0	All NDD
1490	W	FAT (1383-1982)	0.109	W>R	W>R (Overgrowth, phenotype = Smith-Kingsmore syndrome: exome, AC = 1, AN = , AF = )	0.13	0.158	0.028	All NDD
1519	A	FAT (1383-1982)	0	A>T	A>T (Overgrowth, phenotype = Smith-Kingsmore syndrome: exome, AC = 1, AN = , AF = )	0	0	0	All NDD
1595	M	FAT (1383-1982)	0.045	M>I	M>I (Overgrowth, ClinVar, phenotype = Smith-Kingsmore syndrome: exome, AC = 1, AN = , AF = ); M>I (ClinVar, phenotype = Lennox-Gastaut syndrome)	0.08	0.058	0.022	All NDD
1669	A	FAT (1383-1982)	0.016	A>S	A>S (Overgrowth, phenotype = Asymmetric megaencephaly, polymicrogyria, cutaneous pigmentary mosaicism: exome, AC = 1, AN = , AF = )	0.008	0.008	0	All NDD
1709	R	FAT (1383-1982)	0.522	R>H	R>H (Overgrowth, phenotype = Focal cortical dysplasia type II: exome, AC = 1, AN = , AF = )	0.478	0.529	0.051	All NDD
1799	E	FAT (1383-1982)	0.305	E>K	E>K (Overgrowth, ClinVar, phenotype = Smith-Kingsmore syndrome: exome, AC = 12, AN = , AF = ); E>K (Overgrowth, ClinVar, phenotype = Asymmetric megaencephaly, polymicrogyria, cutaneous pigmentary mosaicism, Intellectual disability, dysmorphism, macrocephaly and small thoraces: exome, AC = 1, AN = , AF = ); E>K (COSMIC, phenotype = : exome, AC = 14, AN = , AF = )	0.224	0.381	0.157	All NDD
1888	F	FAT (1383-1982)	0	F>C; F>I	F>C (Overgrowth, ClinVar, phenotype = Smith-Kingsmore syndrome,not provided: exome, AC = 2, AN = AF = ); F>C (ClinVar, phenotype = Epilepsy, focal); F>I (COSMIC, phenotype = not provided: exome, AC = 4, AN = AF = )	0	0	0	All NDD
1971	A	FAT (1383-1982)	0.186	A>T	A>T (Overgrowth, ClinVar, phenotype = Smith-Kingsmore syndrome,not provided: exome, AC = 1, AN = , AF = ); A>T (COSMIC, phenotype = not provided: exome, AC = 5, AN = , AF = )	0.171	0.202	0.031	All NDD
1977	T	FAT (1383-1982)	0.006	T>I; T>K; T>R	T>I (Overgrowth, ClinVar, phenotype = Asymmetric megaencephaly, polymicrogyria, cutaneous pigmentary mosaicism , Megalencephaly and polymicrogyria: exome, AC = 3, AN = , AF = ); T>K (Overgrowth, phenotype = Focal cortical dysplasia type II: exome, AC = 7, AN = , AF = ); T>I (COSMIC, phenotype = not provided: exome, AC = 7, AN = , AF = ); T>K (COSMIC, phenotype = not provided: exome, AC = 8, AN = …	0.017	0.023	0.006	All NDD
2193	R	Kinase N-Lobe (2145-2240)	0.186	R>C	R>C (Overgrowth, phenotype = Focal cortical dysplasia type II: exome, AC = 1, AN = , AF = )	0.172	0.051	0.12	All NDD
2202	F	Kinase N-Lobe (2145-2240)	0.004	F>C	F>C (Overgrowth, ClinVar, phenotype = Smith-Kingsmore syndrome: exome, AC = 1, AN = , AF = )	0.008	0.017	0.008	All NDD
2215	S	Kinase N-Lobe (2145-2240)	0	S>Y; S>F; S>T; S>P	S>Y (Overgrowth, ClinVar, phenotype = Focal cortical dysplasia type II: exome, AC = 8, AN = , AF = ); S>Y (Overgrowth, phenotype = Asymmetric megaencephaly, polymicrogyria, cutaneous pigmentary mosaicism: exome, AC = 1, AN = , AF = ); S>Y (ClinVar, phenotype = Glioblastoma,Kidney Carcinoma,Malignant melanoma of skin,Malignant neoplasm of body of uterus,Neoplasm of the large intestine,Papillary re…	0	0	0	All NDD
2327	M	Kinase C-Lobe (2241-2515)	0.036	M>I; M>I; M>I	M>I (Overgrowth, ClinVar, phenotype = Smith-Kingsmore syndrome: exome, AC = 1, AN = , AF = ); M>I (ClinVar, phenotype = Severe intellectual disability with facial dysmorphism, speech delay, microcephaly with central and obstructive apnea); M>I (ClinVar, phenotype = Macrocephaly); M>I (COSMIC, phenotype = not provided: exome, AC = 4, AN = , AF = )	0.04	0.04	0	All NDD
2406	V	Kinase C-Lobe (2241-2515)	0.023	V>M	V>M (Overgrowth, phenotype = Smith-Kingsmore syndrome: exome, AC = 2, AN = , AF = )	0.011	0.057	0.046	All NDD
2412	D	Kinase C-Lobe (2241-2515)	0.347	D>V	D>V (Overgrowth, phenotype = Smith-Kingsmore syndrome: exome, AC = 1, AN = , AF = )	0.233	0.316	0.083	All NDD
2427	L	Kinase C-Lobe (2241-2515)	0.005	L>P; L>Q; L>R	L>P (Overgrowth, ClinVar, phenotype = Focal cortical dysplasia type II: exome, AC = 2, AN = , AF = ); L>Q (ClinVar, phenotype = Focal cortical dysplasia type II: exome, AC = 1, AN = , AF = ); L>R (COSMIC, phenotype = not provided: exome, AC = 3, AN = , AF = ); L>R (COSMIC, phenotype = not provided: exome, AC = 8, AN = , AF = ); L>Q (COSMIC, phenotype = not provided: exome, AC = 10, AN = , AF = )	0.015	0.015	0	All NDD
2500	I	Kinase C-Lobe (2241-2515)	0.061	I>F; I>M; I>F	I>F (Overgrowth, phenotype = Focal cortical dysplasia type II: exome, AC = 1, AN = , AF = ); I>F (COSMIC, ClinVar, phenotype = Adenocarcinoma of stomach,Malignant neoplasm of body of uterus,Neoplasm of the breast,Renal cell carcinoma, papillary: exome, AC = 5, AN = , AF = ); I>M (COSMIC, ClinVar, phenotype = Adenocarcinoma of stomach,Malignant neoplasm of body of uterus,Neoplasm of the breast,Ren…	0.071	0.036	0.036	All NDD
2501	I	Kinase C-Lobe (2241-2515)	0.025	I>V	I>V (Overgrowth, ClinVar, phenotype = Smith-Kingsmore syndrome, Epilepsy, focal: exome, AC = 1, AN = , AF = )	0.005	0	0.005	All NDD
1015	Q	M-HEAT (933-1382)	0.033	Q>H	Q>H (Overgrowth, phenotype = Smith-Kingsmore syndrome: exome, AC = 1, AN = , AF = )	0.12	0.098	0.022	SKS
1395	K	FAT (1383-1982)	0.398	K>R	K>R (Overgrowth, phenotype = Smith-Kingsmore syndrome: exome, AC = 2, AN = , AF = )	0.047	0.004	0.042	SKS
1483	C	FAT (1383-1982)	0	C>F; C>R; C>W; C>F; C>Y	C>F (Overgrowth, ClinVar, phenotype = Smith-Kingsmore syndrome: exome, AC = 1, AN = , AF = ); C>Y (Overgrowth, phenotype = Smith-Kingsmore syndrome, Neurodevelopmental disorder: exome, AC = 1, AN = , AF = ); C>Y (Overgrowth, ClinVar, phenotype = Hemimegalencephaly, Asymmetric megaencephaly, polymicrogyria, cutaneous pigmentary mosaicism : exome, AC = 4, AN = , AF = ); C>R (Overgrowth, phenotype =…	0	0	0	SKS
1490	W	FAT (1383-1982)	0.109	W>R	W>R (Overgrowth, phenotype = Smith-Kingsmore syndrome: exome, AC = 1, AN = , AF = )	0.13	0.158	0.028	SKS
1519	A	FAT (1383-1982)	0	A>T	A>T (Overgrowth, phenotype = Smith-Kingsmore syndrome: exome, AC = 1, AN = , AF = )	0	0	0	SKS
1595	M	FAT (1383-1982)	0.045	M>I	M>I (Overgrowth, ClinVar, phenotype = Smith-Kingsmore syndrome: exome, AC = 1, AN = , AF = ); M>I (ClinVar, phenotype = Lennox-Gastaut syndrome)	0.08	0.058	0.022	SKS
1799	E	FAT (1383-1982)	0.305	E>K	E>K (Overgrowth, ClinVar, phenotype = Smith-Kingsmore syndrome: exome, AC = 12, AN = , AF = ); E>K (Overgrowth, ClinVar, phenotype = Asymmetric megaencephaly, polymicrogyria, cutaneous pigmentary mosaicism, Intellectual disability, dysmorphism, macrocephaly and small thoraces: exome, AC = 1, AN = , AF = ); E>K (COSMIC, phenotype = : exome, AC = 14, AN = , AF = )	0.224	0.381	0.157	SKS
1888	F	FAT (1383-1982)	0	F>C; F>I	F>C (Overgrowth, ClinVar, phenotype = Smith-Kingsmore syndrome,not provided: exome, AC = 2, AN = AF = ); F>C (ClinVar, phenotype = Epilepsy, focal); F>I (COSMIC, phenotype = not provided: exome, AC = 4, AN = AF = )	0	0	0	SKS
1971	A	FAT (1383-1982)	0.186	A>T	A>T (Overgrowth, ClinVar, phenotype = Smith-Kingsmore syndrome,not provided: exome, AC = 1, AN = , AF = ); A>T (COSMIC, phenotype = not provided: exome, AC = 5, AN = , AF = )	0.171	0.202	0.031	SKS
2202	F	Kinase N-Lobe (2145-2240)	0.004	F>C	F>C (Overgrowth, ClinVar, phenotype = Smith-Kingsmore syndrome: exome, AC = 1, AN = , AF = )	0.008	0.017	0.008	SKS
2327	M	Kinase C-Lobe (2241-2515)	0.036	M>I; M>I; M>I	M>I (Overgrowth, ClinVar, phenotype = Smith-Kingsmore syndrome: exome, AC = 1, AN = , AF = ); M>I (ClinVar, phenotype = Severe intellectual disability with facial dysmorphism, speech delay, microcephaly with central and obstructive apnea); M>I (ClinVar, phenotype = Macrocephaly); M>I (COSMIC, phenotype = not provided: exome, AC = 4, AN = , AF = )	0.04	0.04	0	SKS
2406	V	Kinase C-Lobe (2241-2515)	0.023	V>M	V>M (Overgrowth, phenotype = Smith-Kingsmore syndrome: exome, AC = 2, AN = , AF = )	0.011	0.057	0.046	SKS
2412	D	Kinase C-Lobe (2241-2515)	0.347	D>V	D>V (Overgrowth, phenotype = Smith-Kingsmore syndrome: exome, AC = 1, AN = , AF = )	0.233	0.316	0.083	SKS
2501	I	Kinase C-Lobe (2241-2515)	0.025	I>V	I>V (Overgrowth, ClinVar, phenotype = Smith-Kingsmore syndrome, Epilepsy, focal: exome, AC = 1, AN = , AF = )	0.005	0	0.005	SKS
624	R	N-HEAT (17-932)	0.053	R>H	R>H (Overgrowth, phenotype = Focal cortical dysplasia type II: exome, AC = 1, AN = , AF = )	0.277	0.325	0.047	FCD
1450	Y	FAT (1383-1982)	0.262	Y>D	Y>D (Overgrowth, phenotype = Focal cortical dysplasia type II: exome, AC = 1, AN = , AF = ); Y>D (COSMIC, phenotype = not provided: exome, AC = 4, AN = , AF = )	0.167	0.27	0.103	FCD
1456	W	FAT (1383-1982)	0.144	W>G	W>G (Overgrowth, ClinVar, phenotype = Focal cortical dysplasia type II: AC = 1, AN = , AF =)	0.105	0.123	0.018	FCD
1459	A	FAT (1383-1982)	0	A>S; A>D	A>S (Overgrowth, phenotype = Focal cortical dysplasia type II: exome, AC = 1, AN = , AF = ); A>D (Overgrowth, phenotype = Focal cortical dysplasia type II: exome, AC = 4, AN = , AF = ); A>D (COSMIC, phenotype = not provided: exome, AC = 7, AN = , AF = )	0	0	0	FCD
1460	L	FAT (1383-1982)	0.095	L>P	L>P (Overgrowth, ClinVar, phenotype = Focal cortical dysplasia type II: AC = 6, AN = , AF = ,Kidney Carcinoma); L>P (COSMIC, ClinVar, phenotype = Kidney Carcinoma: exome, AC = 12, AN = , AF = )	0.095	0.075	0.02	FCD
1483	C	FAT (1383-1982)	0	C>F; C>R; C>W; C>F; C>Y	C>F (Overgrowth, ClinVar, phenotype = Smith-Kingsmore syndrome: exome, AC = 1, AN = , AF = ); C>Y (Overgrowth, phenotype = Smith-Kingsmore syndrome, Neurodevelopmental disorder: exome, AC = 1, AN = , AF = ); C>Y (Overgrowth, ClinVar, phenotype = Hemimegalencephaly, Asymmetric megaencephaly, polymicrogyria, cutaneous pigmentary mosaicism : exome, AC = 4, AN = , AF = ); C>R (Overgrowth, phenotype =…	0	0	0	FCD
1709	R	FAT (1383-1982)	0.522	R>H	R>H (Overgrowth, phenotype = Focal cortical dysplasia type II: exome, AC = 1, AN = , AF = )	0.478	0.529	0.051	FCD
1977	T	FAT (1383-1982)	0.006	T>I; T>K; T>R	T>I (Overgrowth, ClinVar, phenotype = Asymmetric megaencephaly, polymicrogyria, cutaneous pigmentary mosaicism , Megalencephaly and polymicrogyria: exome, AC = 3, AN = , AF = ); T>K (Overgrowth, phenotype = Focal cortical dysplasia type II: exome, AC = 7, AN = , AF = ); T>I (COSMIC, phenotype = not provided: exome, AC = 7, AN = , AF = ); T>K (COSMIC, phenotype = not provided: exome, AC = 8, AN = …	0.017	0.023	0.006	FCD
2193	R	Kinase N-Lobe (2145-2240)	0.186	R>C	R>C (Overgrowth, phenotype = Focal cortical dysplasia type II: exome, AC = 1, AN = , AF = )	0.172	0.051	0.12	FCD
2215	S	Kinase N-Lobe (2145-2240)	0	S>Y; S>F; S>T; S>P	S>Y (Overgrowth, ClinVar, phenotype = Focal cortical dysplasia type II: exome, AC = 8, AN = , AF = ); S>Y (Overgrowth, phenotype = Asymmetric megaencephaly, polymicrogyria, cutaneous pigmentary mosaicism: exome, AC = 1, AN = , AF = ); S>Y (ClinVar, phenotype = Glioblastoma,Kidney Carcinoma,Malignant melanoma of skin,Malignant neoplasm of body of uterus,Neoplasm of the large intestine,Papillary re…	0	0	0	FCD
2427	L	Kinase C-Lobe (2241-2515)	0.005	L>P; L>Q; L>R	L>P (Overgrowth, ClinVar, phenotype = Focal cortical dysplasia type II: exome, AC = 2, AN = , AF = ); L>Q (ClinVar, phenotype = Focal cortical dysplasia type II: exome, AC = 1, AN = , AF = ); L>R (COSMIC, phenotype = not provided: exome, AC = 3, AN = , AF = ); L>R (COSMIC, phenotype = not provided: exome, AC = 8, AN = , AF = ); L>Q (COSMIC, phenotype = not provided: exome, AC = 10, AN = , AF = )	0.015	0.015	0	FCD
2500	I	Kinase C-Lobe (2241-2515)	0.061	I>F; I>M; I>F	I>F (Overgrowth, phenotype = Focal cortical dysplasia type II: exome, AC = 1, AN = , AF = ); I>F (COSMIC, ClinVar, phenotype = Adenocarcinoma of stomach,Malignant neoplasm of body of uterus,Neoplasm of the breast,Renal cell carcinoma, papillary: exome, AC = 5, AN = , AF = ); I>M (COSMIC, ClinVar, phenotype = Adenocarcinoma of stomach,Malignant neoplasm of body of uterus,Neoplasm of the breast,Ren…	0.071	0.036	0.036	FCD
1483	C	FAT (1383-1982)	0	C>F; C>R; C>W; C>F; C>Y	C>F (Overgrowth, ClinVar, phenotype = Smith-Kingsmore syndrome: exome, AC = 1, AN = , AF = ); C>Y (Overgrowth, phenotype = Smith-Kingsmore syndrome, Neurodevelopmental disorder: exome, AC = 1, AN = , AF = ); C>Y (Overgrowth, ClinVar, phenotype = Hemimegalencephaly, Asymmetric megaencephaly, polymicrogyria, cutaneous pigmentary mosaicism : exome, AC = 4, AN = , AF = ); C>R (Overgrowth, phenotype =…	0	0	0	Mega
1669	A	FAT (1383-1982)	0.016	A>S	A>S (Overgrowth, phenotype = Asymmetric megaencephaly, polymicrogyria, cutaneous pigmentary mosaicism: exome, AC = 1, AN = , AF = )	0.008	0.008	0	Mega
1799	E	FAT (1383-1982)	0.305	E>K	E>K (Overgrowth, ClinVar, phenotype = Smith-Kingsmore syndrome: exome, AC = 12, AN = , AF = ); E>K (Overgrowth, ClinVar, phenotype = Asymmetric megaencephaly, polymicrogyria, cutaneous pigmentary mosaicism, Intellectual disability, dysmorphism, macrocephaly and small thoraces: exome, AC = 1, AN = , AF = ); E>K (COSMIC, phenotype = : exome, AC = 14, AN = , AF = )	0.224	0.381	0.157	Mega
1977	T	FAT (1383-1982)	0.006	T>I; T>K; T>R	T>I (Overgrowth, ClinVar, phenotype = Asymmetric megaencephaly, polymicrogyria, cutaneous pigmentary mosaicism , Megalencephaly and polymicrogyria: exome, AC = 3, AN = , AF = ); T>K (Overgrowth, phenotype = Focal cortical dysplasia type II: exome, AC = 7, AN = , AF = ); T>I (COSMIC, phenotype = not provided: exome, AC = 7, AN = , AF = ); T>K (COSMIC, phenotype = not provided: exome, AC = 8, AN = …	0.017	0.023	0.006	Mega
2215	S	Kinase N-Lobe (2145-2240)	0	S>Y; S>F; S>T; S>P	S>Y (Overgrowth, ClinVar, phenotype = Focal cortical dysplasia type II: exome, AC = 8, AN = , AF = ); S>Y (Overgrowth, phenotype = Asymmetric megaencephaly, polymicrogyria, cutaneous pigmentary mosaicism: exome, AC = 1, AN = , AF = ); S>Y (ClinVar, phenotype = Glioblastoma,Kidney Carcinoma,Malignant melanoma of skin,Malignant neoplasm of body of uterus,Neoplasm of the large intestine,Papillary re…	0	0	0	Mega
281	R	N-HEAT (17-932)	0.245	R>C	R>C (COSMIC, phenotype = not provided: exome, AC = 3, AN = , AF = )	0.518	0.558	0.04	Cancer
600	T	N-HEAT (17-932)	0.201	T>I	T>I (COSMIC, phenotype = not provided: exome, AC = 7, AN = , AF = )	0.448	0.337	0.11	Cancer
706	E	N-HEAT (17-932)	0.233	E>Q	E>Q (COSMIC, phenotype = not provided: exome, AC = 3, AN = , AF = )	0.444	0.475	0.031	Cancer
1009	R	M-HEAT (933-1382)	0.546	R>Q	R>Q (COSMIC, phenotype = not provided: exome, AC = 4, AN = , AF = )	0.12	0.186	0.066	Cancer
1080	R	M-HEAT (933-1382)	0.153	R>C	R>C (COSMIC, phenotype = not provided: exome, AC = 4, AN = , AF = )	0.325	0.296	0.029	Cancer
1105	A	M-HEAT (933-1382)	0.147	A>T	A>T (COSMIC, phenotype = : exome, AC = 3, AN = , AF = )	0.465	0.473	0.008	Cancer
1193	P	M-HEAT (933-1382)	0.336	P>L	P>L (COSMIC, phenotype = not provided: exome, AC = 3, AN = , AF = )	0.535	0.465	0.069	Cancer
1431	G	FAT (1383-1982)	0.009	G>R	G>R (COSMIC, phenotype = not provided: exome, AC = 3, AN = , AF = )	0	0	0	Cancer
1433	L	FAT (1383-1982)	0.109	L>S	L>S (COSMIC, phenotype = not provided: exome, AC = 4, AN = , AF = )	0.095	0.124	0.03	Cancer
1450	Y	FAT (1383-1982)	0.262	Y>D	Y>D (Overgrowth, phenotype = Focal cortical dysplasia type II: exome, AC = 1, AN = , AF = ); Y>D (COSMIC, phenotype = not provided: exome, AC = 4, AN = , AF = )	0.167	0.27	0.103	Cancer
1459	A	FAT (1383-1982)	0	A>S; A>D	A>S (Overgrowth, phenotype = Focal cortical dysplasia type II: exome, AC = 1, AN = , AF = ); A>D (Overgrowth, phenotype = Focal cortical dysplasia type II: exome, AC = 4, AN = , AF = ); A>D (COSMIC, phenotype = not provided: exome, AC = 7, AN = , AF = )	0	0	0	Cancer
1460	L	FAT (1383-1982)	0.095	L>P	L>P (Overgrowth, ClinVar, phenotype = Focal cortical dysplasia type II: AC = 6, AN = , AF = ,Kidney Carcinoma); L>P (COSMIC, ClinVar, phenotype = Kidney Carcinoma: exome, AC = 12, AN = , AF = )	0.095	0.075	0.02	Cancer
1468	D	FAT (1383-1982)	0.694	D>Y	D>Y (COSMIC, phenotype = not provided: exome, AC = 3, AN = , AF = )	0.679	0.684	0.005	Cancer
1482	R	FAT (1383-1982)	0.303	R>C	R>C (COSMIC, phenotype = not provided: exome, AC = 3, AN = , AF = )	0.332	0.387	0.055	Cancer
1520	A	FAT (1383-1982)	0	A>T	A>T (COSMIC, phenotype = not provided: exome, AC = 4, AN = , AF = )	0	0	0	Cancer
1640	R	FAT (1383-1982)	0.022	R>W	R>W (COSMIC, phenotype = not provided: exome, AC = 3, AN = , AF = )	0.051	0.018	0.033	Cancer
1713	A	FAT (1383-1982)	0	A>V	A>V (COSMIC, phenotype = not provided: exome, AC = 3, AN = , AF = )	0	0	0	Cancer
1792	A	FAT (1383-1982)	0.132	A>V	A>V (COSMIC, phenotype = not provided: exome, AC = 4, AN = , AF = )	0.14	0.124	0.016	Cancer
1799	E	FAT (1383-1982)	0.305	E>K	E>K (Overgrowth, ClinVar, phenotype = Smith-Kingsmore syndrome: exome, AC = 12, AN = , AF = ); E>K (Overgrowth, ClinVar, phenotype = Asymmetric megaencephaly, polymicrogyria, cutaneous pigmentary mosaicism, Intellectual disability, dysmorphism, macrocephaly and small thoraces: exome, AC = 1, AN = , AF = ); E>K (COSMIC, phenotype = : exome, AC = 14, AN = , AF = )	0.224	0.381	0.157	Cancer
1801	V	FAT (1383-1982)	0	V>G	V>G (COSMIC, phenotype = not provided: exome, AC = 3, AN = , AF = )	0	0.006	0.006	Cancer
1881	T	FAT (1383-1982)	0	T>M	T>M (COSMIC, phenotype = not provided: exome, AC = 3, AN = , AF = )	0	0	0	Cancer
1888	F	FAT (1383-1982)	0	F>C; F>I	F>C (Overgrowth, ClinVar, phenotype = Smith-Kingsmore syndrome,not provided: exome, AC = 2, AN = AF = ); F>C (ClinVar, phenotype = Epilepsy, focal); F>I (COSMIC, phenotype = not provided: exome, AC = 4, AN = AF = )	0	0	0	Cancer
1971	A	FAT (1383-1982)	0.186	A>T	A>T (Overgrowth, ClinVar, phenotype = Smith-Kingsmore syndrome,not provided: exome, AC = 1, AN = , AF = ); A>T (COSMIC, phenotype = not provided: exome, AC = 5, AN = , AF = )	0.171	0.202	0.031	Cancer
1973	I	FAT (1383-1982)	0	I>F	I>F (COSMIC, phenotype = not provided: exome, AC = 3, AN = , AF = )	0	0	0	Cancer
1974	Y	FAT (1383-1982)	0.061	Y>H	Y>H (COSMIC, phenotype = not provided: exome, AC = 4, AN = , AF = )	0.095	0.065	0.03	Cancer
1977	T	FAT (1383-1982)	0.006	T>I; T>K; T>R	T>I (Overgrowth, ClinVar, phenotype = Asymmetric megaencephaly, polymicrogyria, cutaneous pigmentary mosaicism , Megalencephaly and polymicrogyria: exome, AC = 3, AN = , AF = ); T>K (Overgrowth, phenotype = Focal cortical dysplasia type II: exome, AC = 7, AN = , AF = ); T>I (COSMIC, phenotype = not provided: exome, AC = 7, AN = , AF = ); T>K (COSMIC, phenotype = not provided: exome, AC = 8, AN = …	0.017	0.023	0.006	Cancer
2006	V	FAT-Kinase Linker (1983-2011)	0.006	V>F	V>F (COSMIC, phenotype = not provided: exome, AC = 7, AN = , AF = )	0.011	0.011	0	Cancer
2013	S	FRB ( 2012-2144)	0.013	S>G	S>G (COSMIC, phenotype = not provided: exome, AC = 3, AN = , AF = )	0.026	0.006	0.019	Cancer
2056	A	FRB ( 2012-2144)	0.287	A>V	A>V (COSMIC, phenotype = not provided: exome, AC = 3, AN = , AF = )	0.419	0.442	0.023	Cancer
2106	H	FRB ( 2012-2144)	0.339	H>Y	H>Y (COSMIC, phenotype = not provided: exome, AC = 3, AN = , AF = )	0.415	0.375	0.04	Cancer
2152	R	Kinase N-Lobe (2145-2240)	0.299	R>C; R>H	R>C (COSMIC, phenotype = not provided: exome, AC = 3, AN = , AF = ); R>H (COSMIC, phenotype = not provided: exome, AC = 3, AN = , AF = )	0.328	0.336	0.007	Cancer
2156	I	Kinase N-Lobe (2145-2240)	0.046	I>T	I>T (COSMIC, phenotype = not provided: exome, AC = 3, AN = , AF = )	0.036	0.051	0.015	Cancer
2209	L	Kinase N-Lobe (2145-2240)	0.005	L>V	L>V (COSMIC, ClinVar, phenotype = Metastatic pancreatic neuroendocrine tumours: exome, AC = 4, AN = , AF = )	0	0.005	0.005	Cancer
2210	A	Kinase N-Lobe (2145-2240)	0.341	A>P	A>P (COSMIC = phenotype not provided: exome, AC = 3, AN = , AF = )	0.357	0.287	0.07	Cancer
2215	S	Kinase N-Lobe (2145-2240)	0	S>Y; S>F; S>T; S>P	S>Y (Overgrowth, ClinVar, phenotype = Focal cortical dysplasia type II: exome, AC = 8, AN = , AF = ); S>Y (Overgrowth, phenotype = Asymmetric megaencephaly, polymicrogyria, cutaneous pigmentary mosaicism: exome, AC = 1, AN = , AF = ); S>Y (ClinVar, phenotype = Glioblastoma,Kidney Carcinoma,Malignant melanoma of skin,Malignant neoplasm of body of uterus,Neoplasm of the large intestine,Papillary re…	0	0	0	Cancer
2220	L	Kinase N-Lobe (2145-2240)	0.05	L>F	L>F (COSMIC, phenotype = not provided: exome, AC = 3, AN = , AF = )	0.05	0.04	0.01	Cancer
2227	V	Kinase N-Lobe (2145-2240)	0.098	none	none	0.092	0.086	0.006	Cancer
2327	M	Kinase C-Lobe (2241-2515)	0.036	M>I; M>I; M>I	M>I (Overgrowth, ClinVar, phenotype = Smith-Kingsmore syndrome: exome, AC = 1, AN = , AF = ); M>I (ClinVar, phenotype = Severe intellectual disability with facial dysmorphism, speech delay, microcephaly with central and obstructive apnea); M>I (ClinVar, phenotype = Macrocephaly); M>I (COSMIC, phenotype = not provided: exome, AC = 4, AN = , AF = )	0.04	0.04	0	Cancer
2334	L	Kinase C-Lobe (2241-2515)	0.005	L>V	L>V (COSMIC, phenotype = not provided: exome, AC = 5, AN = , AF = )	0	0	0	Cancer
2417	V	Kinase C-Lobe (2241-2515)	0.017	V>M	V>M (COSMIC, phenotype = not provided: exome, AC = 3, AN = , AF = )	0	0	0	Cancer
2419	E	Kinase C-Lobe (2241-2515)	0.17	E>K	E>K (COSMIC, ClinVar, phenotype = Transitional cell carcinoma of the bladder: exome, AC = 8, AN = ,AF = )	0.063	0.166	0.103	Cancer
2420	A	Kinase C-Lobe (2241-2515)	0.178	A>V; A>P	A>V (COSMIC, phenotype = not provided: exome, AC = 4, AN = ,AF = ); A>P (COSMIC, phenotype = not provided: exome, AC = 5, AN = ,AF = )	0.101	0.039	0.062	Cancer
2427	L	Kinase C-Lobe (2241-2515)	0.005	L>P; L>Q; L>R	L>P (Overgrowth, ClinVar, phenotype = Focal cortical dysplasia type II: exome, AC = 2, AN = , AF = ); L>Q (ClinVar, phenotype = Focal cortical dysplasia type II: exome, AC = 1, AN = , AF = ); L>R (COSMIC, phenotype = not provided: exome, AC = 3, AN = , AF = ); L>R (COSMIC, phenotype = not provided: exome, AC = 8, AN = , AF = ); L>Q (COSMIC, phenotype = not provided: exome, AC = 10, AN = , AF = )	0.015	0.015	0	Cancer
2431	L	Kinase C-Lobe (2241-2515)	0.03	L>P	L>P (COSMIC, ClinVar, phenotype = not provided: exome, AC = 7, AN = , AF = )	0.025	0.025	0	Cancer
2500	I	Kinase C-Lobe (2241-2515)	0.061	I>F; I>M; I>F	I>F (Overgrowth, phenotype = Focal cortical dysplasia type II: exome, AC = 1, AN = , AF = ); I>F (COSMIC, ClinVar, phenotype = Adenocarcinoma of stomach,Malignant neoplasm of body of uterus,Neoplasm of the breast,Renal cell carcinoma, papillary: exome, AC = 5, AN = , AF = ); I>M (COSMIC, ClinVar, phenotype = Adenocarcinoma of stomach,Malignant neoplasm of body of uterus,Neoplasm of the breast,Ren…	0.071	0.036	0.036	Cancer
2505	R	Kinase C-Lobe (2241-2515)	0.318	R>P	R>P (COSMIC, ClinVar, phenotype = Kidney Carcinoma: exome, AC = 4, AN = , AF =); R>P (ClinVar, phenotype = Intellectual disability with overgrowth)	0.307	0.299	0.007	Cancer
2511	R	Kinase C-Lobe (2241-2515)	0.416	R>W	R>W (COSMIC, phenotype = not provided: exome, AC = 3, AN = , AF =)	0.339	0.369	0.029	Cancer
2523	T	FATC (2516-2549)	0.355	T>M	T>M (COSMIC, phenotype = not provided: exome, AC = 3, AN = , AF =)	0.349	0.314	0.035	Cancer
2526	E	FATC (2516-2549)	0.283	E>Q	E>Q (COSMIC, phenotype = not provided: exome, AC = 4, AN = , AF =)	0.3	0.283	0.018	Cancer
214	R	N-HEAT (17-932)	0.283	none	none	0.339	0.318	0.022	Population
221	T	N-HEAT (17-932)	0.573	none	none	0.436	0.302	0.134	Population
233	W	N-HEAT (17-932)	0.247	none	none	0.53	0.098	0.432	Population
236	H	N-HEAT (17-932)	0.268	none	none	0.487	0.304	0.183	Population
261	I	N-HEAT (17-932)	0.378	none	none	0.152	0.157	0.005	Population
264	A	N-HEAT (17-932)	0.682	none	none	0.016	0.008	0.008	Population
272	V	N-HEAT (17-932)	0.29	none	none	0.075	0.057	0.017	Population
277	M	N-HEAT (17-932)	0.27	none	none	0.5	0.665	0.165	Population
279	G	N-HEAT (17-932)	0.342	none	none	0.048	0.038	0.01	Population
281	R	N-HEAT (17-932)	0.245	R>C	R>C (COSMIC, phenotype = not provided: exome, AC = 3, AN = , AF = )	0.518	0.558	0.04	Population
283	R	N-HEAT (17-932)	0.168	none	none	0.117	0.146	0.029	Population
285	E	N-HEAT (17-932)	0.399	none	none	0.413	0.242	0.17	Population
288	E	N-HEAT (17-932)	0.271	none	none	0.691	0.637	0.054	Population
360	R	N-HEAT (17-932)	0.06	none	none	0.314	0.361	0.047	Population
361	C	N-HEAT (17-932)	0.296	none	none	0.144	0.162	0.018	Population
364	D	N-HEAT (17-932)	0.109	none	none	0.244	0.259	0.016	Population
366	M	N-HEAT (17-932)	0.058	none	none	0.098	0.08	0.018	Population
367	E	N-HEAT (17-932)	0.175	none	none	0.197	0.233	0.036	Population
368	E	N-HEAT (17-932)	0.226	none	none	0.117	0.103	0.013	Population
369	K	N-HEAT (17-932)	0.403	none	none	0.047	0.017	0.03	Population
372	Q	N-HEAT (17-932)	0.302	none	none	0.053	0.08	0.027	Population
374	C	N-HEAT (17-932)	0.551	none	none	0.467	0.461	0.006	Population
380	C	N-HEAT (17-932)	0.138	none	none	0.293	0.198	0.096	Population
386	S	N-HEAT (17-932)	0.239	none	none	0.419	0.303	0.116	Population
392	I	N-HEAT (17-932)	0.434	none	none	0.025	0.02	0.005	Population
400	A	N-HEAT (17-932)	0.318	none	none	0.116	0.124	0.008	Population
401	A	N-HEAT (17-932)	0.171	none	none	0.14	0.217	0.078	Population
403	R	N-HEAT (17-932)	0.177	none	none	0.511	0.515	0.004	Population
404	P	N-HEAT (17-932)	0.664	none	none	0.686	0.755	0.069	Population
411	Q	N-HEAT (17-932)	0.171	none	none	0.702	0.662	0.04	Population
412	Y	N-HEAT (17-932)	0.118	none	none	0.464	0.43	0.034	Population
417	M	N-HEAT (17-932)	0.25	none	none	0	0.009	0.009	Population
419	H	N-HEAT (17-932)	0.06	none	none	0.098	0.112	0.013	Population
424	V	N-HEAT (17-932)	0.414	none	none	0.034	0.052	0.017	Population
523	D	N-HEAT (17-932)	0.171	none	none	0.197	0.135	0.062	Population
526	R	N-HEAT (17-932)	0.117	none	none	0.577	0.639	0.062	Population
528	I	N-HEAT (17-932)	0.292	none	none	0.112	0.015	0.096	Population
529	P	N-HEAT (17-932)	0.252	none	none	0.509	0.547	0.038	Population
534	D	N-HEAT (17-932)	0.236	none	none	0.321	0.301	0.021	Population
542	M	N-HEAT (17-932)	0.214	none	none	0.098	0.112	0.013	Population
578	D	N-HEAT (17-932)	0.073	none	none	0.56	0.632	0.073	Population
579	V	N-HEAT (17-932)	0.193	none	none	0.351	0.328	0.023	Population
581	S	N-HEAT (17-932)	0.368	none	none	0.284	0.381	0.097	Population
587	R	N-HEAT (17-932)	0.248	none	none	0.442	0.511	0.069	Population
592	F	N-HEAT (17-932)	0.271	none	none	0.071	0.083	0.013	Population
599	L	N-HEAT (17-932)	0.306	none	none	0.313	0.149	0.164	Population
607	A	N-HEAT (17-932)	0.721	none	none	0.008	0.14	0.132	Population
613	S	N-HEAT (17-932)	0.235	none	none	0.135	0.123	0.013	Population
618	I	N-HEAT (17-932)	0.272	none	none	0.061	0.041	0.02	Population
619	R	N-HEAT (17-932)	0.622	none	none	0.073	0.099	0.026	Population
620	M	N-HEAT (17-932)	0.094	none	none	0.161	0.196	0.036	Population
622	A	N-HEAT (17-932)	0.488	none	none	0	0	0	Population
624	R	N-HEAT (17-932)	0.053	R>H	R>H (Overgrowth, phenotype = Focal cortical dysplasia type II: exome, AC = 1, AN = , AF = )	0.277	0.325	0.047	Population
628	R	N-HEAT (17-932)	0.352	none	none	0.401	0.42	0.018	Population
630	L	N-HEAT (17-932)	0.744	none	none	0.03	0.045	0.015	Population
631	T	N-HEAT (17-932)	0.212	none	none	0.471	0.448	0.023	Population
644	V	N-HEAT (17-932)	0.101	none	none	1.109	1.075	0.034	Population
648	A	N-HEAT (17-932)	0.275	none	none	0.349	0.326	0.023	Population
649	V	N-HEAT (17-932)	0.224	none	none	0.333	0.247	0.086	Population
652	V	N-HEAT (17-932)	0.161	none	none	0.011	0.04	0.029	Population
653	A	N-HEAT (17-932)	0.035	none	none	0.31	0.31	0	Population
661	V	N-HEAT (17-932)	0.224	none	none	0.282	0.259	0.023	Population
662	V	N-HEAT (17-932)	0.629	none	none	0.069	0.063	0.006	Population
670	D	N-HEAT (17-932)	0.034	none	none	0.456	0.44	0.016	Population
671	I	N-HEAT (17-932)	0.241	none	none	0	0	0	Population
673	Y	N-HEAT (17-932)	0.03	none	none	0.403	0.399	0.004	Population
677	A	N-HEAT (17-932)	0.364	none	none	0.31	0.403	0.093	Population
678	S	N-HEAT (17-932)	0.5	none	none	0.103	0.168	0.065	Population
681	E	N-HEAT (17-932)	0.599	none	none	0.547	0.457	0.09	Population
682	R	N-HEAT (17-932)	0.593	none	none	0.318	0.35	0.033	Population
686	H	N-HEAT (17-932)	0.121	none	none	0.125	0.165	0.04	Population
690	A	N-HEAT (17-932)	0.132	none	none	0.24	0.24	0	Population
694	Q	N-HEAT (17-932)	0.169	none	none	0.307	0.351	0.044	Population
696	L	N-HEAT (17-932)	0.194	none	none	0	0	0	Population
698	V	N-HEAT (17-932)	0.037	none	none	0.092	0.092	0	Population
704	V	N-HEAT (17-932)	0.063	none	none	0.236	0.224	0.011	Population
708	R	N-HEAT (17-932)	0.033	none	none	0.102	0.084	0.018	Population
710	L	N-HEAT (17-932)	0.43	none	none	0.154	0.174	0.02	Population
712	I	N-HEAT (17-932)	0.307	none	none	0.005	0	0.005	Population
713	C	N-HEAT (17-932)	0.344	none	none	0.204	0.192	0.012	Population
717	R	N-HEAT (17-932)	0.119	none	none	0.179	0.204	0.026	Population
721	M	N-HEAT (17-932)	0.353	none	none	0.393	0.433	0.04	Population
723	P	N-HEAT (17-932)	0.063	none	none	0.358	0.346	0.013	Population
738	L	N-HEAT (17-932)	0	none	none	0.164	0.159	0.005	Population
746	I	N-HEAT (17-932)	0.036	none	none	0.076	0.183	0.107	Population
753	S	N-HEAT (17-932)	0.119	none	none	0.019	0.006	0.013	Population
755	R	N-HEAT (17-932)	0.195	none	none	0.401	0.321	0.08	Population
758	G	N-HEAT (17-932)	0.035	none	none	0.038	0.019	0.019	Population
762	S	N-HEAT (17-932)	0.077	none	none	0.277	0.277	0	Population
763	N	N-HEAT (17-932)	0.126	none	none	0.287	0.241	0.046	Population
765	P	N-HEAT (17-932)	0.233	none	none	0.245	0.283	0.038	Population
767	L	N-HEAT (17-932)	0.189	none	none	0.06	0.045	0.015	Population
769	R	N-HEAT (17-932)	0.241	none	none	0.464	0.445	0.018	Population
770	P	N-HEAT (17-932)	0.349	none	none	0.516	0.497	0.019	Population
773	E	N-HEAT (17-932)	0.578	none	none	0.395	0.399	0.004	Population
796	N	N-HEAT (17-932)	0.295	none	none	0.118	0.067	0.051	Population
798	V	N-HEAT (17-932)	0.276	none	none	0.006	0	0.006	Population
800	A	N-HEAT (17-932)	0.171	none	none	0.209	0.202	0.008	Population
802	I	N-HEAT (17-932)	0.218	none	none	0	0	0	Population
808	V	N-HEAT (17-932)	0.144	none	none	0.109	0.132	0.023	Population
814	R	N-HEAT (17-932)	0.279	none	none	0.245	0.245	0	Population
816	W	N-HEAT (17-932)	0.565	none	none	0.105	0.13	0.025	Population
818	D	N-HEAT (17-932)	0.645	none	none	0.285	0.316	0.031	Population
821	F	N-HEAT (17-932)	0.327	none	none	0	0	0	Population
822	I	N-HEAT (17-932)	0.135	none	none	0.513	0.508	0.005	Population
823	I	N-HEAT (17-932)	0.201	none	none	0.066	0.142	0.076	Population
833	L	N-HEAT (17-932)	0.015	none	none	0.502	0.269	0.234	Population
846	Q	N-HEAT (17-932)	0.476	none	none	0.089	0.058	0.031	Population
849	A	N-HEAT (17-932)	0.279	none	none	0.07	0.008	0.062	Population
856	E	N-HEAT (17-932)	0.451	none	none	0.215	0.215	0	Population
860	K	N-HEAT (17-932)	0.568	none	none	0.496	0.419	0.076	Population
861	Y	N-HEAT (17-932)	0.042	none	none	0.106	0.125	0.019	Population
862	P	N-HEAT (17-932)	0.311	none	none	0.352	0.283	0.069	Population
874	T	N-HEAT (17-932)	0.012	none	none	0.419	0.558	0.14	Population
877	N	N-HEAT (17-932)	0.059	none	none	0.508	0.451	0.056	Population
878	Q	N-HEAT (17-932)	0.158	none	none	0.627	0.516	0.111	Population
880	T	N-HEAT (17-932)	0.099	none	none	0.041	0.058	0.017	Population
881	R	N-HEAT (17-932)	0.029	none	none	0.135	0.124	0.011	Population
886	R	N-HEAT (17-932)	0.661	none	none	0.095	0.051	0.044	Population
888	L	N-HEAT (17-932)	0.164	none	none	0	0.005	0.005	Population
896	P	N-HEAT (17-932)	0.409	none	none	0.025	0.101	0.075	Population
899	H	N-HEAT (17-932)	0.654	none	none	0.116	0.085	0.031	Population
902	N	N-HEAT (17-932)	0.495	none	none	0.097	0.21	0.113	Population
903	I	N-HEAT (17-932)	0.03	none	none	0.69	0.69	0	Population
934	M	M-HEAT (933-1382)	0.618	none	none	0.156	0.17	0.013	Population
940	N	M-HEAT (933-1382)	0.254	none	none	0.641	0.626	0.015	Population
952	M	M-HEAT (933-1382)	0.085	none	none	0.004	0	0.004	Population
953	V	M-HEAT (933-1382)	0.17	none	none	0.19	0.19	0	Population
957	R	M-HEAT (933-1382)	0.055	none	none	0.507	0.398	0.109	Population
959	F	M-HEAT (933-1382)	0.198	none	none	0.004	0.004	0	Population
964	L	M-HEAT (933-1382)	0.015	none	none	0.01	0	0.01	Population
966	H	M-HEAT (933-1382)	0.424	none	none	0.701	0.567	0.134	Population
969	T	M-HEAT (933-1382)	0.802	none	none	0.291	0.291	0	Population
970	M	M-HEAT (933-1382)	0.31	none	none	0.304	0.304	0	Population
974	A	M-HEAT (933-1382)	0.318	none	none	0.039	0.023	0.016	Population
978	I	M-HEAT (933-1382)	0.112	none	none	0	0	0	Population
991	P	M-HEAT (933-1382)	0.56	none	none	0.478	0.491	0.013	Population
992	Q	M-HEAT (933-1382)	0.229	none	none	0.418	0.418	0	Population
993	V	M-HEAT (933-1382)	0.129	none	none	0.006	0	0.006	Population
994	M	M-HEAT (933-1382)	0.324	none	none	0	0	0	Population
996	T	M-HEAT (933-1382)	0.105	none	none	0.163	0.151	0.012	Population
999	N	M-HEAT (933-1382)	0.226	none	none	0.441	0.415	0.026	Population
1007	A	M-HEAT (933-1382)	0.132	none	none	0.736	0.806	0.07	Population
1009	R	M-HEAT (933-1382)	0.546	R>Q	R>Q (COSMIC, phenotype = not provided: exome, AC = 4, AN = , AF = )	0.12	0.186	0.066	Population
1020	V	M-HEAT (933-1382)	0.095	none	none	0	0	0	Population
1030	Y	M-HEAT (933-1382)	0.013	none	none	0.125	0.16	0.034	Population
1033	E	M-HEAT (933-1382)	0.464	none	none	0.336	0.377	0.04	Population
1040	E	M-HEAT (933-1382)	0.444	none	none	0.466	0.453	0.013	Population
1044	M	M-HEAT (933-1382)	0.547	none	none	0.379	0.237	0.143	Population
1048	I	M-HEAT (933-1382)	0.109	none	none	0.152	0.122	0.03	Population
1051	T	M-HEAT (933-1382)	0.331	none	none	0.029	0.116	0.087	Population
1052	I	M-HEAT (933-1382)	0	none	none	0	0	0	Population
1053	I	M-HEAT (933-1382)	0.051	none	none	0.005	0.02	0.015	Population
1057	E	M-HEAT (933-1382)	0.049	none	none	0.233	0.215	0.018	Population
1070	Y	M-HEAT (933-1382)	0.036	none	none	0.068	0.091	0.023	Population
1077	H	M-HEAT (933-1382)	0.127	none	none	0.08	0.107	0.027	Population
1078	M	M-HEAT (933-1382)	0.071	none	none	0	0	0	Population
1080	R	M-HEAT (933-1382)	0.153	R>C	R>C (COSMIC, phenotype = not provided: exome, AC = 4, AN = , AF = )	0.325	0.296	0.029	Population
1081	V	M-HEAT (933-1382)	0.124	none	none	0.006	0.006	0	Population
1083	M	M-HEAT (933-1382)	0.346	none	none	0.478	0.567	0.089	Population
1086	N	M-HEAT (933-1382)	0.528	none	none	0.779	0.738	0.041	Population
1090	R	M-HEAT (933-1382)	0.336	none	none	0.12	0.113	0.007	Population
1091	I	M-HEAT (933-1382)	0.723	none	none	0.325	0.299	0.025	Population
1092	V	M-HEAT (933-1382)	0.032	none	none	0	0.006	0.006	Population
1093	S	M-HEAT (933-1382)	0.29	none	none	0	0	0	Population
1097	L	M-HEAT (933-1382)	0.224	none	none	0.005	0	0.005	Population
1098	A	M-HEAT (933-1382)	0.062	none	none	0.302	0.279	0.023	Population
1100	I	M-HEAT (933-1382)	0.472	none	none	0	0	0	Population
1114	L	M-HEAT (933-1382)	0.062	none	none	0	0	0	Population
1118	I	M-HEAT (933-1382)	0.129	none	none	0	0.005	0.005	Population
1124	A	M-HEAT (933-1382)	0.05	none	none	0.155	0.186	0.031	Population
1125	P	M-HEAT (933-1382)	0.544	none	none	0.604	0.723	0.119	Population
1127	A	M-HEAT (933-1382)	0.167	none	none	0.054	0.062	0.008	Population
1130	P	M-HEAT (933-1382)	0.013	none	none	0.509	0.503	0.006	Population
1132	R	M-HEAT (933-1382)	0.318	none	none	0.051	0.055	0.004	Population
1134	A	M-HEAT (933-1382)	0.043	none	none	0.078	0.116	0.039	Population
1140	D	M-HEAT (933-1382)	0.288	none	none	0.135	0.218	0.083	Population
1141	R	M-HEAT (933-1382)	0.113	none	none	0.387	0.38	0.007	Population
1143	T	M-HEAT (933-1382)	0.451	none	none	0.047	0.058	0.012	Population
1151	Y	M-HEAT (933-1382)	0.034	none	none	0.03	0.03	0	Population
1154	R	M-HEAT (933-1382)	0.066	none	none	0.099	0.088	0.011	Population
1158	P	M-HEAT (933-1382)	0.05	none	none	0	0	0	Population
1159	I	M-HEAT (933-1382)	0.025	none	none	0	0	0	Population
1161	R	M-HEAT (933-1382)	0.124	none	none	0.27	0.234	0.036	Population
1170	R	M-HEAT (933-1382)	0.308	none	none	0.193	0.186	0.007	Population
1172	T	M-HEAT (933-1382)	0.064	none	none	0.11	0.116	0.006	Population
1175	D	M-HEAT (933-1382)	0.337	none	none	0.321	0.383	0.062	Population
1176	T	M-HEAT (933-1382)	0.087	none	none	0	0.006	0.006	Population
1184	L	M-HEAT (933-1382)	0.231	none	none	0.06	0.055	0.005	Population
1189	Q	M-HEAT (933-1382)	0.369	none	none	0.404	0.449	0.044	Population
1194	M	M-HEAT (933-1382)	0.15	none	none	0.089	0.089	0	Population
1196	N	M-HEAT (933-1382)	0.426	none	none	0.39	0.379	0.01	Population
1199	L	M-HEAT (933-1382)	0.047	none	none	0.055	0.07	0.015	Population
1200	V	M-HEAT (933-1382)	0.483	none	none	0.546	0.552	0.006	Population
1203	R	M-HEAT (933-1382)	0.746	none	none	0.737	0.759	0.022	Population
1204	I	M-HEAT (933-1382)	0.066	none	none	0.117	0.086	0.03	Population
1205	N	M-HEAT (933-1382)	0.4	none	none	0.626	0.677	0.051	Population
1206	H	M-HEAT (933-1382)	0.507	none	none	0.161	0.17	0.009	Population
1207	Q	M-HEAT (933-1382)	0.533	none	none	0.702	0.729	0.027	Population
1208	R	M-HEAT (933-1382)	0.593	none	none	0.365	0.412	0.047	Population
1210	D	M-HEAT (933-1382)	0.205	none	none	0.409	0.43	0.021	Population
1215	R	M-HEAT (933-1382)	0.445	none	none	0.318	0.299	0.018	Population
1216	I	M-HEAT (933-1382)	0.155	none	none	0.041	0.076	0.036	Population
1217	V	M-HEAT (933-1382)	0.342	none	none	0.563	0.534	0.029	Population
1219	G	M-HEAT (933-1382)	0.333	none	none	0.519	0.49	0.029	Population
1222	L	M-HEAT (933-1382)	0.863	none	none	0.821	0.886	0.065	Population
1262	T	M-HEAT (933-1382)	0.093	none	none	0.174	0.099	0.076	Population
1275	V	M-HEAT (933-1382)	0.445	none	none	0.672	0.011	0.661	Population
1288	S	FAT (1383-1982)	0.155	none	none	0.032	0.032	0	Population
1290	E	FAT (1383-1982)	0.323	none	none	0.157	0.103	0.054	Population
1294	D	FAT (1383-1982)	0.339	none	none	0.155	0.098	0.057	Population
1307	A	FAT (1383-1982)	0.434	none	none	0	0	0	Population
1311	N	FAT (1383-1982)	0.426	none	none	0.21	0.19	0.021	Population
1313	M	FAT (1383-1982)	0.152	none	none	0.013	0.013	0	Population
1314	A	FAT (1383-1982)	0.198	none	none	0.016	0.016	0	Population
1321	A	FAT (1383-1982)	0.415	none	none	0.008	0	0.008	Population
1332	D	FAT (1383-1982)	0.218	none	none	0.606	0.653	0.047	Population
1350	I	FAT (1383-1982)	0.152	none	none	0.076	0.01	0.066	Population
1351	A	FAT (1383-1982)	0.341	none	none	0.589	0.225	0.364	Population
1366	H	FAT (1383-1982)	0.145	none	none	0.112	0.094	0.018	Population
1376	D	FAT (1383-1982)	0.259	none	none	0.839	0.865	0.026	Population
1378	N	FAT (1383-1982)	0.028	none	none	0.344	0.333	0.01	Population
1384	G	FAT (1383-1982)	0.184	none	none	0.087	0.096	0.01	Population
1391	R	FAT (1383-1982)	0.423	none	none	0.354	0.489	0.135	Population
1396	A	FAT (1383-1982)	0.357	none	none	0.016	0.016	0	Population
1411	A	FAT (1383-1982)	0.55	none	none	0.543	0.481	0.062	Population
1420	N	FAT (1383-1982)	0.026	none	none	0.021	0	0.021	Population
1426	P	FAT (1383-1982)	0.44	none	none	0.509	0.497	0.013	Population
1429	A	FAT (1383-1982)	0.031	none	none	0	0	0	Population
1461	V	FAT (1383-1982)	0.506	none	none	0.54	0.523	0.017	Population
1465	K	FAT (1383-1982)	0.665	none	none	0.597	0.568	0.03	Population
1467	M	FAT (1383-1982)	0.152	none	none	0.192	0.116	0.076	Population
1470	N	FAT (1383-1982)	0.359	none	none	0.313	0.4	0.087	Population
1472	D	FAT (1383-1982)	0.679	none	none	0.611	0.461	0.15	Population
1473	D	FAT (1383-1982)	0.264	none	none	0.358	0.321	0.036	Population
1474	P	FAT (1383-1982)	0.314	none	none	0.365	0.22	0.145	Population
1477	M	FAT (1383-1982)	0.049	none	none	0.063	0.009	0.054	Population
1480	R	FAT (1383-1982)	0.106	none	none	0.19	0.164	0.026	Population
1481	M	FAT (1383-1982)	0	none	none	0	0	0	Population
1482	R	FAT (1383-1982)	0.303	R>C	R>C (COSMIC, phenotype = not provided: exome, AC = 3, AN = , AF = )	0.332	0.387	0.055	Population
1485	E	FAT (1383-1982)	0.206	none	none	0.26	0.193	0.067	Population
1492	Q	FAT (1383-1982)	0.311	none	none	0.324	0.382	0.058	Population
1496	Q	FAT (1383-1982)	0.089	none	none	0.053	0.044	0.009	Population
1498	C	FAT (1383-1982)	0.341	none	none	0.449	0.419	0.03	Population
1500	K	FAT (1383-1982)	0.326	none	none	0.136	0.089	0.047	Population
1502	T	FAT (1383-1982)	0.721	none	none	0.872	0.86	0.012	Population
1513	A	FAT (1383-1982)	0.008	none	none	0	0	0	Population
1514	R	FAT (1383-1982)	0.208	none	none	0.234	0.296	0.062	Population
1522	G	FAT (1383-1982)	0.281	none	none	0.317	0.298	0.019	Population
1537	P	FAT (1383-1982)	0.44	none	none	0.333	0.403	0.069	Population
1538	R	FAT (1383-1982)	0.653	none	none	0.69	0.536	0.153	Population
1549	V	FAT (1383-1982)	0	none	none	0	0	0	Population
1550	L	FAT (1383-1982)	0.05	none	none	0.06	0.075	0.015	Population
1551	A	FAT (1383-1982)	0.031	none	none	0.016	0	0.016	Population
1553	H	FAT (1383-1982)	0.308	none	none	0.348	0.464	0.116	Population
1560	A	FAT (1383-1982)	0	none	none	0	0	0	Population
1564	I	FAT (1383-1982)	0	none	none	0	0	0	Population
1566	K	FAT (1383-1982)	0.458	none	none	0.547	0.39	0.157	Population
1577	A	FAT (1383-1982)	0.566	none	none	0.24	0.124	0.116	Population
1578	M	FAT (1383-1982)	0.295	none	none	0.286	0.076	0.21	Population
1579	A	FAT (1383-1982)	0.488	none	none	0.093	0.194	0.101	Population
1580	G	FAT (1383-1982)	0.219	none	none	0.433	0.558	0.125	Population
1584	S	FAT (1383-1982)	0.445	none	none	0.2	0.348	0.148	Population
1590	M	FAT (1383-1982)	0.415	none	none	0	0.009	0.009	Population
1598	E	FAT (1383-1982)	0.004	none	none	0.009	0	0.009	Population
1599	L	FAT (1383-1982)	0	none	none	0	0	0	Population
1603	I	FAT (1383-1982)	0.142	none	none	0.076	0.056	0.02	Population
1605	Y	FAT (1383-1982)	0.08	none	none	0.023	0.038	0.015	Population
1609	P	FAT (1383-1982)	0.585	none	none	0.491	0.522	0.031	Population
1610	E	FAT (1383-1982)	0.744	none	none	0.735	0.614	0.121	Population
1612	R	FAT (1383-1982)	0.445	none	none	0.281	0.23	0.051	Population
1613	E	FAT (1383-1982)	0.677	none	none	0.695	0.556	0.139	Population
1614	I	FAT (1383-1982)	0.335	none	none	0.264	0.178	0.086	Population
1616	R	FAT (1383-1982)	0.277	none	none	0.172	0.197	0.026	Population
1618	I	FAT (1383-1982)	0.289	none	none	0.015	0.01	0.005	Population
1621	E	FAT (1383-1982)	0.48	none	none	0.336	0.224	0.112	Population
1623	L	FAT (1383-1982)	0.02	none	none	0	0	0	Population
1628	R	FAT (1383-1982)	0.15	none	none	0.365	0.303	0.062	Population
1629	I	FAT (1383-1982)	0.594	none	none	0.335	0.203	0.132	Population
1631	E	FAT (1383-1982)	0.188	none	none	0.206	0.395	0.188	Population
1639	V	FAT (1383-1982)	0	none	none	0	0.006	0.006	Population
1640	R	FAT (1383-1982)	0.022	R>W	R>W (COSMIC, phenotype = not provided: exome, AC = 3, AN = , AF = )	0.051	0.018	0.033	Population
1641	S	FAT (1383-1982)	0.31	none	none	0.342	0.361	0.019	Population
1642	L	FAT (1383-1982)	0.124	none	none	0.104	0.144	0.04	Population
1644	V	FAT (1383-1982)	0.006	none	none	0.046	0.029	0.017	Population
1645	S	FAT (1383-1982)	0.31	none	none	0.335	0.4	0.065	Population
1646	P	FAT (1383-1982)	0.126	none	none	0.138	0.157	0.019	Population
1647	H	FAT (1383-1982)	0.429	none	none	0.371	0.469	0.098	Population
1661	G	FAT (1383-1982)	0.123	none	none	0.144	0.154	0.01	Population
1663	S	FAT (1383-1982)	0.458	none	none	0.439	0.426	0.013	Population
1672	T	FAT (1383-1982)	0.052	none	none	0.058	0.052	0.006	Population
1673	L	FAT (1383-1982)	0.02	none	none	0.02	0.015	0.005	Population
1681	P	FAT (1383-1982)	0.277	none	none	0.088	0.101	0.013	Population
1683	R	FAT (1383-1982)	0.682	none	none	0.763	0.774	0.011	Population
1684	Q	FAT (1383-1982)	0.551	none	none	0.44	0.436	0.004	Population
1687	H	FAT (1383-1982)	0.433	none	none	0.469	0.464	0.004	Population
1688	P	FAT (1383-1982)	0.648	none	none	0.635	0.629	0.006	Population
1692	V	FAT (1383-1982)	0.529	none	none	0.569	0.713	0.144	Population
1693	H	FAT (1383-1982)	0.326	none	none	0.415	0.326	0.089	Population
1694	P	FAT (1383-1982)	0.145	none	none	0.189	0.252	0.063	Population
1695	Q	FAT (1383-1982)	0.36	none	none	0.36	0.333	0.027	Population
1696	V	FAT (1383-1982)	0.006	none	none	0.011	0.023	0.011	Population
1698	Y	FAT (1383-1982)	0.057	none	none	0.027	0.038	0.011	Population
1699	A	FAT (1383-1982)	0.171	none	none	0.171	0.171	0	Population
1701	M	FAT (1383-1982)	0	none	none	0	0.004	0.004	Population
1703	N	FAT (1383-1982)	0.072	none	none	0.056	0.067	0.01	Population
1708	A	FAT (1383-1982)	0.682	none	none	0.605	0.535	0.07	Population
1709	R	FAT (1383-1982)	0.522	R>H	R>H (Overgrowth, phenotype = Focal cortical dysplasia type II: exome, AC = 1, AN = , AF = )	0.478	0.529	0.051	Population
1712	D	FAT (1383-1982)	0.155	none	none	0.295	0.29	0.005	Population
1714	F	FAT (1383-1982)	0.079	none	none	0.058	0.058	0	Population
1717	M	FAT (1383-1982)	0	none	none	0	0	0	Population
1719	H	FAT (1383-1982)	0.384	none	none	0.504	0.455	0.049	Population
1724	M	FAT (1383-1982)	0	none	none	0	0.009	0.009	Population
1729	Q	FAT (1383-1982)	0.596	none	none	0.6	0.644	0.044	Population
1733	A	FAT (1383-1982)	0.512	none	none	0.519	0.535	0.016	Population
1737	Q	FAT (1383-1982)	0.538	none	none	0.609	0.516	0.093	Population
1738	Q	FAT (1383-1982)	0.653	none	none	0.649	0.653	0.004	Population
1739	H	FAT (1383-1982)	0.348	none	none	0.335	0.397	0.063	Population
1744	H	FAT (1383-1982)	0.201	none	none	0.174	0.112	0.063	Population
1750	C	FAT (1383-1982)	0	none	none	0	0	0	Population
1760	N	FAT (1383-1982)	0.456	none	none	0.538	0.544	0.005	Population
1764	I	FAT (1383-1982)	0.289	none	none	0.396	0.305	0.091	Population
1765	N	FAT (1383-1982)	0.246	none	none	0.236	0.39	0.154	Population
1767	S	FAT (1383-1982)	0.458	none	none	0.4	0.581	0.181	Population
1769	I	FAT (1383-1982)	0.005	none	none	0	0	0	Population
1774	Q	FAT (1383-1982)	0.533	none	none	0.591	0.6	0.009	Population
1775	Y	FAT (1383-1982)	0.133	none	none	0.148	0.125	0.023	Population
1777	S	FAT (1383-1982)	0.194	none	none	0.226	0.258	0.032	Population
1778	A	FAT (1383-1982)	0.093	none	none	0.147	0.163	0.016	Population
1779	A	FAT (1383-1982)	0	none	none	0	0	0	Population
1780	T	FAT (1383-1982)	0.023	none	none	0.041	0.017	0.023	Population
1781	E	FAT (1383-1982)	0.448	none	none	0.516	0.552	0.036	Population
1782	H	FAT (1383-1982)	0.21	none	none	0.232	0.286	0.054	Population
1783	D	FAT (1383-1982)	0.155	none	none	0.098	0.073	0.026	Population
1784	R	FAT (1383-1982)	0.464	none	none	0.434	0.496	0.062	Population
1786	W	FAT (1383-1982)	0.214	none	none	0.207	0.211	0.004	Population
1810	A	FAT (1383-1982)	0.45	none	none	0.395	0.465	0.07	Population
1811	R	FAT (1383-1982)	0.544	none	none	0.672	0.664	0.007	Population
1812	D	FAT (1383-1982)	0.622	none	none	0.337	0.352	0.016	Population
1868	K	FAT (1383-1982)	0.627	none	none	0.623	0.589	0.034	Population
1870	T	FAT (1383-1982)	0.471	none	none	0.459	0.407	0.052	Population
1875	K	FAT (1383-1982)	0.589	none	none	0.737	0.631	0.106	Population
1876	T	FAT (1383-1982)	0.18	none	none	0.215	0.366	0.151	Population
1879	M	FAT (1383-1982)	0.446	none	none	0.478	0.509	0.031	Population
1885	V	FAT (1383-1982)	0	none	none	0	0	0	Population
1886	Q	FAT (1383-1982)	0.382	none	none	0.467	0.444	0.022	Population
1890	R	FAT (1383-1982)	0.416	none	none	0.409	0.372	0.036	Population
1896	R	FAT (1383-1982)	0.482	none	none	0.398	0.332	0.066	Population
1916	W	FAT (1383-1982)	0.218	none	none	0.144	0.144	0	Population
1917	P	FAT (1383-1982)	0.503	none	none	0.547	0.579	0.031	Population
1918	D	FAT (1383-1982)	0.404	none	none	0.383	0.368	0.016	Population
1920	N	FAT (1383-1982)	0.128	none	none	0.144	0.2	0.056	Population
1938	V	FAT (1383-1982)	0	none	none	0	0	0	Population
1946	I	FAT (1383-1982)	0.01	none	none	0	0.015	0.015	Population
1955	R	FAT (1383-1982)	0.577	none	none	0.573	0.577	0.004	Population
1962	T	FAT (1383-1982)	0.163	none	none	0.14	0.14	0	Population
1964	I	FAT (1383-1982)	0	none	none	0	0	0	Population
1965	G	FAT (1383-1982)	0	none	none	0	0	0	Population
1966	R	FAT (1383-1982)	0.496	none	none	0.365	0.372	0.007	Population
1969	P	FAT (1383-1982)	0.132	none	none	0.195	0.176	0.019	Population
1980	S	FAT (1383-1982)	0.097	none	none	0.052	0.077	0.026	Population
1984	T	FAT-Kinase Linker (1983-2011)	0.39	none	none	0.419	0.349	0.07	Population
1987	R	FAT-Kinase Linker (1983-2011)	0.051	none	none	0.055	0.018	0.036	Population
1989	N	FAT-Kinase Linker (1983-2011)	0.338	none	none	0.451	0.472	0.021	Population
1993	K	FAT-Kinase Linker (1983-2011)	0.462	none	none	0.564	0.436	0.127	Population
1995	L	FAT-Kinase Linker (1983-2011)	0.02	none	none	0.03	0.05	0.02	Population
2003	N	FAT-Kinase Linker (1983-2011)	0.364	none	none	0.426	0.446	0.021	Population
2007	Q	FAT-Kinase Linker (1983-2011)	0.396	none	none	0.462	0.444	0.018	Population
2008	Q	FAT-Kinase Linker (1983-2011)	0.209	none	none	0.173	0.227	0.053	Population
2010	M	FAT-Kinase Linker (1983-2011)	0.143	none	none	0.156	0.201	0.045	Population
2043	N	FRB ( 2012-2144)	0.282	none	none	0.369	0.338	0.031	Population
2044	V	FRB ( 2012-2144)	0.161	none	none	0.172	0.149	0.023	Population
2056	A	FRB ( 2012-2144)	0.287	A>V	A>V (COSMIC, phenotype = not provided: exome, AC = 3, AN = , AF = )	0.419	0.442	0.023	Population
2057	M	FRB ( 2012-2144)	0.107	none	none	0.08	0.08	0	Population
2060	R	FRB ( 2012-2144)	0.653	none	none	0.661	0.661	0	Population
2068	T	FRB ( 2012-2144)	0.279	none	none	0.326	0.238	0.087	Population
2087	K	FRB ( 2012-2144)	0.318	none	none	0.309	0.25	0.059	Population
2089	M	FRB ( 2012-2144)	0.487	none	none	0.496	0.451	0.045	Population
2093	N	FRB ( 2012-2144)	0.436	none	none	0.364	0.415	0.051	Population
2094	V	FRB ( 2012-2144)	0.374	none	none	0.667	0.5	0.167	Population
2096	D	FRB ( 2012-2144)	0.13	none	none	0.15	0.083	0.067	Population
2103	L	FRB ( 2012-2144)	0.114	none	none	0.199	0.139	0.06	Population
2110	R	FRB ( 2012-2144)	0.31	none	none	0.27	0.361	0.091	Population
2111	I	FRB ( 2012-2144)	0.02	none	none	0	0	0	Population
2134	R	FRB ( 2012-2144)	0.595	none	none	0.518	0.566	0.047	Population
2135	D	FRB ( 2012-2144)	0.606	none	none	0.591	0.539	0.052	Population
2147	N	Kinase N-Lobe (2145-2240)	0.764	none	none	0.636	0.672	0.036	Population
2151	I	Kinase N-Lobe (2145-2240)	0.208	none	none	0.234	0.142	0.091	Population
2152	R	Kinase N-Lobe (2145-2240)	0.299	R>C; R>H	R>C (COSMIC, phenotype = not provided: exome, AC = 3, AN = , AF = ); R>H (COSMIC, phenotype = not provided: exome, AC = 3, AN = , AF = )	0.328	0.336	0.007	Population
2158	P	Kinase N-Lobe (2145-2240)	0.447	none	none	0.403	0.566	0.164	Population
2159	S	Kinase N-Lobe (2145-2240)	0.329	none	none	0.335	0.303	0.032	Population
2165	S	Kinase N-Lobe (2145-2240)	0.426	none	none	0.426	0.465	0.039	Population
2170	R	Kinase N-Lobe (2145-2240)	0.004	none	none	0.004	0	0.004	Population
2172	L	Kinase N-Lobe (2145-2240)	0.01	none	none	0	0	0	Population
2175	M	Kinase N-Lobe (2145-2240)	0.223	none	none	0.263	0.21	0.054	Population
2178	N	Kinase N-Lobe (2145-2240)	0.349	none	none	0.385	0.405	0.021	Population
2181	E	Kinase N-Lobe (2145-2240)	0.547	none	none	0.552	0.561	0.009	Population
2207	T	Kinase N-Lobe (2145-2240)	0.331	none	none	0.308	0.18	0.128	Population
2214	T	Kinase N-Lobe (2145-2240)	0.395	none	none	0.424	0.581	0.157	Population
2216	L	Kinase N-Lobe (2145-2240)	0.498	none	none	0.294	0.353	0.06	Population
2222	I	Kinase N-Lobe (2145-2240)	0.051	none	none	0.046	0.071	0.025	Population
2236	L	Kinase N-Lobe (2145-2240)	0.005	none	none	0	0.005	0.005	Population
2240	V	Kinase N-Lobe (2145-2240)	0.195	none	none	0.155	0.201	0.046	Population
2248	A	Kinase C-Lobe (2241-2515)	0.093	none	none	0.101	0.054	0.047	Population
2250	I	Kinase C-Lobe (2241-2515)	0.005	none	none	0	0.005	0.005	Population
2255	E	Kinase C-Lobe (2241-2515)	0.561	none	none	0.556	0.534	0.022	Population
2262	N	Kinase C-Lobe (2241-2515)	0.323	none	none	0.436	0.379	0.056	Population
2263	I	Kinase C-Lobe (2241-2515)	0.223	none	none	0.198	0.213	0.015	Population
2266	R	Kinase C-Lobe (2241-2515)	0.427	none	none	0.394	0.31	0.084	Population
2270	R	Kinase C-Lobe (2241-2515)	0.551	none	none	0.617	0.588	0.029	Population
2271	M	Kinase C-Lobe (2241-2515)	0.08	none	none	0.366	0.366	0	Population
2273	P	Kinase C-Lobe (2241-2515)	0.283	none	none	0.61	0.61	0	Population
2275	Y	Kinase C-Lobe (2241-2515)	0.034	none	none	0.023	0.042	0.019	Population
2291	V	Kinase C-Lobe (2241-2515)	0.144	none	none	0.121	0.126	0.006	Population
2292	N	Kinase C-Lobe (2241-2515)	0.436	none	none	0.605	0.605	0	Population
2298	D	Kinase C-Lobe (2241-2515)	0.005	none	none	0.021	0.036	0.016	Population
2316	R	Kinase C-Lobe (2241-2515)	0.161	none	none	0.146	0.117	0.029	Population
2322	R	Kinase C-Lobe (2241-2515)	0.139	none	none	0.113	0.102	0.011	Population
2346	L	Kinase C-Lobe (2241-2515)	0.03	none	none	0.035	0.06	0.025	Population
2366	M	Kinase C-Lobe (2241-2515)	0.25	none	none	0.246	0.259	0.013	Population
2385	N	Kinase C-Lobe (2241-2515)	0.256	none	none	0.395	0.39	0.005	Population
2395	N	Kinase C-Lobe (2241-2515)	0.01	none	none	0.005	0	0.005	Population
2404	M	Kinase C-Lobe (2241-2515)	0	none	none	0	0	0	Population
2408	R	Kinase C-Lobe (2241-2515)	0.168	none	none	0.179	0.208	0.029	Population
2417	V	Kinase C-Lobe (2241-2515)	0.017	V>M	V>M (COSMIC, phenotype = not provided: exome, AC = 3, AN = , AF = )	0	0	0	Population
2430	R	Kinase C-Lobe (2241-2515)	0.062	none	none	0.055	0.084	0.029	Population
2432	M	Kinase C-Lobe (2241-2515)	0.5	none	none	0.478	0.487	0.009	Population
2436	T	Kinase C-Lobe (2241-2515)	0.75	none	none	0.948	0.942	0.006	Population
2498	I	Kinase C-Lobe (2241-2515)	0.31	none	none	0.188	0.33	0.142	Population
2499	Q	Kinase C-Lobe (2241-2515)	0.382	none	none	0.418	0.404	0.013	Population
2501	I	Kinase C-Lobe (2241-2515)	0.025	I>V	I>V (Overgrowth, ClinVar, phenotype = Smith-Kingsmore syndrome, Epilepsy, focal: exome, AC = 1, AN = , AF = )	0.005	0	0.005	Population
2511	R	Kinase C-Lobe (2241-2515)	0.416	R>W	R>W (COSMIC, phenotype = not provided: exome, AC = 3, AN = , AF =)	0.339	0.369	0.029	Population
2512	D	Kinase C-Lobe (2241-2515)	0.041	none	none	0.078	0.098	0.021	Population
2514	S	Kinase C-Lobe (2241-2515)	0.219	none	none	0.271	0.161	0.11	Population
2520	D	FATC (2516-2549)	0.461	none	none	0.446	0.466	0.021	Population
2521	V	FATC (2516-2549)	0.017	none	none	0.023	0.034	0.011	Population
2523	T	FATC (2516-2549)	0.355	T>M	T>M (COSMIC, phenotype = not provided: exome, AC = 3, AN = , AF =)	0.349	0.314	0.035	Population
2525	V	FATC (2516-2549)	0	none	none	0	0	0	Population
2532	A	FATC (2516-2549)	0	none	none	0	0	0	Population
2533	T	FATC (2516-2549)	0.302	none	none	0.302	0.267	0.035	Population
624	R	N-HEAT (17-932)	0.053	R>H	R>H (Overgrowth, phenotype = Focal cortical dysplasia type II: exome, AC = 1, AN = , AF = )	0.277	0.325	0.047	All NDD
1015	Q	M-HEAT (933-1382)	0.033	Q>H	Q>H (Overgrowth, phenotype = Smith-Kingsmore syndrome: exome, AC = 1, AN = , AF = )	0.12	0.098	0.022	All NDD
1395	K	FAT (1383-1982)	0.398	K>R	K>R (Overgrowth, phenotype = Smith-Kingsmore syndrome: exome, AC = 2, AN = , AF = )	0.047	0.004	0.042	All NDD
1450	Y	FAT (1383-1982)	0.262	Y>D	Y>D (Overgrowth, phenotype = Focal cortical dysplasia type II: exome, AC = 1, AN = , AF = ); Y>D (COSMIC, phenotype = not provided: exome, AC = 4, AN = , AF = )	0.167	0.27	0.103	All NDD
1456	W	FAT (1383-1982)	0.144	W>G	W>G (Overgrowth, ClinVar, phenotype = Focal cortical dysplasia type II: AC = 1, AN = , AF =)	0.105	0.123	0.018	All NDD
1459	A	FAT (1383-1982)	0	A>S; A>D	A>S (Overgrowth, phenotype = Focal cortical dysplasia type II: exome, AC = 1, AN = , AF = ); A>D (Overgrowth, phenotype = Focal cortical dysplasia type II: exome, AC = 4, AN = , AF = ); A>D (COSMIC, phenotype = not provided: exome, AC = 7, AN = , AF = )	0	0	0	All NDD
1460	L	FAT (1383-1982)	0.095	L>P	L>P (Overgrowth, ClinVar, phenotype = Focal cortical dysplasia type II: AC = 6, AN = , AF = ,Kidney Carcinoma); L>P (COSMIC, ClinVar, phenotype = Kidney Carcinoma: exome, AC = 12, AN = , AF = )	0.095	0.075	0.02	All NDD
1483	C	FAT (1383-1982)	0	C>F; C>R; C>W; C>F; C>Y	C>F (Overgrowth, ClinVar, phenotype = Smith-Kingsmore syndrome: exome, AC = 1, AN = , AF = ); C>Y (Overgrowth, phenotype = Smith-Kingsmore syndrome, Neurodevelopmental disorder: exome, AC = 1, AN = , AF = ); C>Y (Overgrowth, ClinVar, phenotype = Hemimegalencephaly, Asymmetric megaencephaly, polymicrogyria, cutaneous pigmentary mosaicism : exome, AC = 4, AN = , AF = ); C>R (Overgrowth, phenotype =…	0	0	0	All NDD
1490	W	FAT (1383-1982)	0.109	W>R	W>R (Overgrowth, phenotype = Smith-Kingsmore syndrome: exome, AC = 1, AN = , AF = )	0.13	0.158	0.028	All NDD
1519	A	FAT (1383-1982)	0	A>T	A>T (Overgrowth, phenotype = Smith-Kingsmore syndrome: exome, AC = 1, AN = , AF = )	0	0	0	All NDD
1595	M	FAT (1383-1982)	0.045	M>I	M>I (Overgrowth, ClinVar, phenotype = Smith-Kingsmore syndrome: exome, AC = 1, AN = , AF = ); M>I (ClinVar, phenotype = Lennox-Gastaut syndrome)	0.08	0.058	0.022	All NDD
1669	A	FAT (1383-1982)	0.016	A>S	A>S (Overgrowth, phenotype = Asymmetric megaencephaly, polymicrogyria, cutaneous pigmentary mosaicism: exome, AC = 1, AN = , AF = )	0.008	0.008	0	All NDD
1709	R	FAT (1383-1982)	0.522	R>H	R>H (Overgrowth, phenotype = Focal cortical dysplasia type II: exome, AC = 1, AN = , AF = )	0.478	0.529	0.051	All NDD
1799	E	FAT (1383-1982)	0.305	E>K	E>K (Overgrowth, ClinVar, phenotype = Smith-Kingsmore syndrome: exome, AC = 12, AN = , AF = ); E>K (Overgrowth, ClinVar, phenotype = Asymmetric megaencephaly, polymicrogyria, cutaneous pigmentary mosaicism, Intellectual disability, dysmorphism, macrocephaly and small thoraces: exome, AC = 1, AN = , AF = ); E>K (COSMIC, phenotype = : exome, AC = 14, AN = , AF = )	0.224	0.381	0.157	All NDD
1888	F	FAT (1383-1982)	0	F>C; F>I	F>C (Overgrowth, ClinVar, phenotype = Smith-Kingsmore syndrome,not provided: exome, AC = 2, AN = AF = ); F>C (ClinVar, phenotype = Epilepsy, focal); F>I (COSMIC, phenotype = not provided: exome, AC = 4, AN = AF = )	0	0	0	All NDD
1971	A	FAT (1383-1982)	0.186	A>T	A>T (Overgrowth, ClinVar, phenotype = Smith-Kingsmore syndrome,not provided: exome, AC = 1, AN = , AF = ); A>T (COSMIC, phenotype = not provided: exome, AC = 5, AN = , AF = )	0.171	0.202	0.031	All NDD
1977	T	FAT (1383-1982)	0.006	T>I; T>K; T>R	T>I (Overgrowth, ClinVar, phenotype = Asymmetric megaencephaly, polymicrogyria, cutaneous pigmentary mosaicism , Megalencephaly and polymicrogyria: exome, AC = 3, AN = , AF = ); T>K (Overgrowth, phenotype = Focal cortical dysplasia type II: exome, AC = 7, AN = , AF = ); T>I (COSMIC, phenotype = not provided: exome, AC = 7, AN = , AF = ); T>K (COSMIC, phenotype = not provided: exome, AC = 8, AN = …	0.017	0.023	0.006	All NDD
2193	R	Kinase N-Lobe (2145-2240)	0.186	R>C	R>C (Overgrowth, phenotype = Focal cortical dysplasia type II: exome, AC = 1, AN = , AF = )	0.172	0.051	0.12	All NDD
2202	F	Kinase N-Lobe (2145-2240)	0.004	F>C	F>C (Overgrowth, ClinVar, phenotype = Smith-Kingsmore syndrome: exome, AC = 1, AN = , AF = )	0.008	0.017	0.008	All NDD
2215	S	Kinase N-Lobe (2145-2240)	0	S>Y; S>F; S>T; S>P	S>Y (Overgrowth, ClinVar, phenotype = Focal cortical dysplasia type II: exome, AC = 8, AN = , AF = ); S>Y (Overgrowth, phenotype = Asymmetric megaencephaly, polymicrogyria, cutaneous pigmentary mosaicism: exome, AC = 1, AN = , AF = ); S>Y (ClinVar, phenotype = Glioblastoma,Kidney Carcinoma,Malignant melanoma of skin,Malignant neoplasm of body of uterus,Neoplasm of the large intestine,Papillary re…	0	0	0	All NDD
2327	M	Kinase C-Lobe (2241-2515)	0.036	M>I; M>I; M>I	M>I (Overgrowth, ClinVar, phenotype = Smith-Kingsmore syndrome: exome, AC = 1, AN = , AF = ); M>I (ClinVar, phenotype = Severe intellectual disability with facial dysmorphism, speech delay, microcephaly with central and obstructive apnea); M>I (ClinVar, phenotype = Macrocephaly); M>I (COSMIC, phenotype = not provided: exome, AC = 4, AN = , AF = )	0.04	0.04	0	All NDD
2406	V	Kinase C-Lobe (2241-2515)	0.023	V>M	V>M (Overgrowth, phenotype = Smith-Kingsmore syndrome: exome, AC = 2, AN = , AF = )	0.011	0.057	0.046	All NDD
2412	D	Kinase C-Lobe (2241-2515)	0.347	D>V	D>V (Overgrowth, phenotype = Smith-Kingsmore syndrome: exome, AC = 1, AN = , AF = )	0.233	0.316	0.083	All NDD
2427	L	Kinase C-Lobe (2241-2515)	0.005	L>P; L>Q; L>R	L>P (Overgrowth, ClinVar, phenotype = Focal cortical dysplasia type II: exome, AC = 2, AN = , AF = ); L>Q (ClinVar, phenotype = Focal cortical dysplasia type II: exome, AC = 1, AN = , AF = ); L>R (COSMIC, phenotype = not provided: exome, AC = 3, AN = , AF = ); L>R (COSMIC, phenotype = not provided: exome, AC = 8, AN = , AF = ); L>Q (COSMIC, phenotype = not provided: exome, AC = 10, AN = , AF = )	0.015	0.015	0	All NDD
2500	I	Kinase C-Lobe (2241-2515)	0.061	I>F; I>M; I>F	I>F (Overgrowth, phenotype = Focal cortical dysplasia type II: exome, AC = 1, AN = , AF = ); I>F (COSMIC, ClinVar, phenotype = Adenocarcinoma of stomach,Malignant neoplasm of body of uterus,Neoplasm of the breast,Renal cell carcinoma, papillary: exome, AC = 5, AN = , AF = ); I>M (COSMIC, ClinVar, phenotype = Adenocarcinoma of stomach,Malignant neoplasm of body of uterus,Neoplasm of the breast,Ren…	0.071	0.036	0.036	All NDD
2501	I	Kinase C-Lobe (2241-2515)	0.025	I>V	I>V (Overgrowth, ClinVar, phenotype = Smith-Kingsmore syndrome, Epilepsy, focal: exome, AC = 1, AN = , AF = )	0.005	0	0.005	All NDD
1015	Q	M-HEAT (933-1382)	0.033	Q>H	Q>H (Overgrowth, phenotype = Smith-Kingsmore syndrome: exome, AC = 1, AN = , AF = )	0.12	0.098	0.022	SKS
1395	K	FAT (1383-1982)	0.398	K>R	K>R (Overgrowth, phenotype = Smith-Kingsmore syndrome: exome, AC = 2, AN = , AF = )	0.047	0.004	0.042	SKS
1483	C	FAT (1383-1982)	0	C>F; C>R; C>W; C>F; C>Y	C>F (Overgrowth, ClinVar, phenotype = Smith-Kingsmore syndrome: exome, AC = 1, AN = , AF = ); C>Y (Overgrowth, phenotype = Smith-Kingsmore syndrome, Neurodevelopmental disorder: exome, AC = 1, AN = , AF = ); C>Y (Overgrowth, ClinVar, phenotype = Hemimegalencephaly, Asymmetric megaencephaly, polymicrogyria, cutaneous pigmentary mosaicism : exome, AC = 4, AN = , AF = ); C>R (Overgrowth, phenotype =…	0	0	0	SKS
1490	W	FAT (1383-1982)	0.109	W>R	W>R (Overgrowth, phenotype = Smith-Kingsmore syndrome: exome, AC = 1, AN = , AF = )	0.13	0.158	0.028	SKS
1519	A	FAT (1383-1982)	0	A>T	A>T (Overgrowth, phenotype = Smith-Kingsmore syndrome: exome, AC = 1, AN = , AF = )	0	0	0	SKS
1595	M	FAT (1383-1982)	0.045	M>I	M>I (Overgrowth, ClinVar, phenotype = Smith-Kingsmore syndrome: exome, AC = 1, AN = , AF = ); M>I (ClinVar, phenotype = Lennox-Gastaut syndrome)	0.08	0.058	0.022	SKS
1799	E	FAT (1383-1982)	0.305	E>K	E>K (Overgrowth, ClinVar, phenotype = Smith-Kingsmore syndrome: exome, AC = 12, AN = , AF = ); E>K (Overgrowth, ClinVar, phenotype = Asymmetric megaencephaly, polymicrogyria, cutaneous pigmentary mosaicism, Intellectual disability, dysmorphism, macrocephaly and small thoraces: exome, AC = 1, AN = , AF = ); E>K (COSMIC, phenotype = : exome, AC = 14, AN = , AF = )	0.224	0.381	0.157	SKS
1888	F	FAT (1383-1982)	0	F>C; F>I	F>C (Overgrowth, ClinVar, phenotype = Smith-Kingsmore syndrome,not provided: exome, AC = 2, AN = AF = ); F>C (ClinVar, phenotype = Epilepsy, focal); F>I (COSMIC, phenotype = not provided: exome, AC = 4, AN = AF = )	0	0	0	SKS
1971	A	FAT (1383-1982)	0.186	A>T	A>T (Overgrowth, ClinVar, phenotype = Smith-Kingsmore syndrome,not provided: exome, AC = 1, AN = , AF = ); A>T (COSMIC, phenotype = not provided: exome, AC = 5, AN = , AF = )	0.171	0.202	0.031	SKS
2202	F	Kinase N-Lobe (2145-2240)	0.004	F>C	F>C (Overgrowth, ClinVar, phenotype = Smith-Kingsmore syndrome: exome, AC = 1, AN = , AF = )	0.008	0.017	0.008	SKS
2327	M	Kinase C-Lobe (2241-2515)	0.036	M>I; M>I; M>I	M>I (Overgrowth, ClinVar, phenotype = Smith-Kingsmore syndrome: exome, AC = 1, AN = , AF = ); M>I (ClinVar, phenotype = Severe intellectual disability with facial dysmorphism, speech delay, microcephaly with central and obstructive apnea); M>I (ClinVar, phenotype = Macrocephaly); M>I (COSMIC, phenotype = not provided: exome, AC = 4, AN = , AF = )	0.04	0.04	0	SKS
2406	V	Kinase C-Lobe (2241-2515)	0.023	V>M	V>M (Overgrowth, phenotype = Smith-Kingsmore syndrome: exome, AC = 2, AN = , AF = )	0.011	0.057	0.046	SKS
2412	D	Kinase C-Lobe (2241-2515)	0.347	D>V	D>V (Overgrowth, phenotype = Smith-Kingsmore syndrome: exome, AC = 1, AN = , AF = )	0.233	0.316	0.083	SKS
2501	I	Kinase C-Lobe (2241-2515)	0.025	I>V	I>V (Overgrowth, ClinVar, phenotype = Smith-Kingsmore syndrome, Epilepsy, focal: exome, AC = 1, AN = , AF = )	0.005	0	0.005	SKS
624	R	N-HEAT (17-932)	0.053	R>H	R>H (Overgrowth, phenotype = Focal cortical dysplasia type II: exome, AC = 1, AN = , AF = )	0.277	0.325	0.047	FCD
1450	Y	FAT (1383-1982)	0.262	Y>D	Y>D (Overgrowth, phenotype = Focal cortical dysplasia type II: exome, AC = 1, AN = , AF = ); Y>D (COSMIC, phenotype = not provided: exome, AC = 4, AN = , AF = )	0.167	0.27	0.103	FCD
1456	W	FAT (1383-1982)	0.144	W>G	W>G (Overgrowth, ClinVar, phenotype = Focal cortical dysplasia type II: AC = 1, AN = , AF =)	0.105	0.123	0.018	FCD
1459	A	FAT (1383-1982)	0	A>S; A>D	A>S (Overgrowth, phenotype = Focal cortical dysplasia type II: exome, AC = 1, AN = , AF = ); A>D (Overgrowth, phenotype = Focal cortical dysplasia type II: exome, AC = 4, AN = , AF = ); A>D (COSMIC, phenotype = not provided: exome, AC = 7, AN = , AF = )	0	0	0	FCD
1460	L	FAT (1383-1982)	0.095	L>P	L>P (Overgrowth, ClinVar, phenotype = Focal cortical dysplasia type II: AC = 6, AN = , AF = ,Kidney Carcinoma); L>P (COSMIC, ClinVar, phenotype = Kidney Carcinoma: exome, AC = 12, AN = , AF = )	0.095	0.075	0.02	FCD
1483	C	FAT (1383-1982)	0	C>F; C>R; C>W; C>F; C>Y	C>F (Overgrowth, ClinVar, phenotype = Smith-Kingsmore syndrome: exome, AC = 1, AN = , AF = ); C>Y (Overgrowth, phenotype = Smith-Kingsmore syndrome, Neurodevelopmental disorder: exome, AC = 1, AN = , AF = ); C>Y (Overgrowth, ClinVar, phenotype = Hemimegalencephaly, Asymmetric megaencephaly, polymicrogyria, cutaneous pigmentary mosaicism : exome, AC = 4, AN = , AF = ); C>R (Overgrowth, phenotype =…	0	0	0	FCD
1709	R	FAT (1383-1982)	0.522	R>H	R>H (Overgrowth, phenotype = Focal cortical dysplasia type II: exome, AC = 1, AN = , AF = )	0.478	0.529	0.051	FCD
1977	T	FAT (1383-1982)	0.006	T>I; T>K; T>R	T>I (Overgrowth, ClinVar, phenotype = Asymmetric megaencephaly, polymicrogyria, cutaneous pigmentary mosaicism , Megalencephaly and polymicrogyria: exome, AC = 3, AN = , AF = ); T>K (Overgrowth, phenotype = Focal cortical dysplasia type II: exome, AC = 7, AN = , AF = ); T>I (COSMIC, phenotype = not provided: exome, AC = 7, AN = , AF = ); T>K (COSMIC, phenotype = not provided: exome, AC = 8, AN = …	0.017	0.023	0.006	FCD
2193	R	Kinase N-Lobe (2145-2240)	0.186	R>C	R>C (Overgrowth, phenotype = Focal cortical dysplasia type II: exome, AC = 1, AN = , AF = )	0.172	0.051	0.12	FCD
2215	S	Kinase N-Lobe (2145-2240)	0	S>Y; S>F; S>T; S>P	S>Y (Overgrowth, ClinVar, phenotype = Focal cortical dysplasia type II: exome, AC = 8, AN = , AF = ); S>Y (Overgrowth, phenotype = Asymmetric megaencephaly, polymicrogyria, cutaneous pigmentary mosaicism: exome, AC = 1, AN = , AF = ); S>Y (ClinVar, phenotype = Glioblastoma,Kidney Carcinoma,Malignant melanoma of skin,Malignant neoplasm of body of uterus,Neoplasm of the large intestine,Papillary re…	0	0	0	FCD
2427	L	Kinase C-Lobe (2241-2515)	0.005	L>P; L>Q; L>R	L>P (Overgrowth, ClinVar, phenotype = Focal cortical dysplasia type II: exome, AC = 2, AN = , AF = ); L>Q (ClinVar, phenotype = Focal cortical dysplasia type II: exome, AC = 1, AN = , AF = ); L>R (COSMIC, phenotype = not provided: exome, AC = 3, AN = , AF = ); L>R (COSMIC, phenotype = not provided: exome, AC = 8, AN = , AF = ); L>Q (COSMIC, phenotype = not provided: exome, AC = 10, AN = , AF = )	0.015	0.015	0	FCD
2500	I	Kinase C-Lobe (2241-2515)	0.061	I>F; I>M; I>F	I>F (Overgrowth, phenotype = Focal cortical dysplasia type II: exome, AC = 1, AN = , AF = ); I>F (COSMIC, ClinVar, phenotype = Adenocarcinoma of stomach,Malignant neoplasm of body of uterus,Neoplasm of the breast,Renal cell carcinoma, papillary: exome, AC = 5, AN = , AF = ); I>M (COSMIC, ClinVar, phenotype = Adenocarcinoma of stomach,Malignant neoplasm of body of uterus,Neoplasm of the breast,Ren…	0.071	0.036	0.036	FCD
1483	C	FAT (1383-1982)	0	C>F; C>R; C>W; C>F; C>Y	C>F (Overgrowth, ClinVar, phenotype = Smith-Kingsmore syndrome: exome, AC = 1, AN = , AF = ); C>Y (Overgrowth, phenotype = Smith-Kingsmore syndrome, Neurodevelopmental disorder: exome, AC = 1, AN = , AF = ); C>Y (Overgrowth, ClinVar, phenotype = Hemimegalencephaly, Asymmetric megaencephaly, polymicrogyria, cutaneous pigmentary mosaicism : exome, AC = 4, AN = , AF = ); C>R (Overgrowth, phenotype =…	0	0	0	Mega
1669	A	FAT (1383-1982)	0.016	A>S	A>S (Overgrowth, phenotype = Asymmetric megaencephaly, polymicrogyria, cutaneous pigmentary mosaicism: exome, AC = 1, AN = , AF = )	0.008	0.008	0	Mega
1799	E	FAT (1383-1982)	0.305	E>K	E>K (Overgrowth, ClinVar, phenotype = Smith-Kingsmore syndrome: exome, AC = 12, AN = , AF = ); E>K (Overgrowth, ClinVar, phenotype = Asymmetric megaencephaly, polymicrogyria, cutaneous pigmentary mosaicism, Intellectual disability, dysmorphism, macrocephaly and small thoraces: exome, AC = 1, AN = , AF = ); E>K (COSMIC, phenotype = : exome, AC = 14, AN = , AF = )	0.224	0.381	0.157	Mega
1977	T	FAT (1383-1982)	0.006	T>I; T>K; T>R	T>I (Overgrowth, ClinVar, phenotype = Asymmetric megaencephaly, polymicrogyria, cutaneous pigmentary mosaicism , Megalencephaly and polymicrogyria: exome, AC = 3, AN = , AF = ); T>K (Overgrowth, phenotype = Focal cortical dysplasia type II: exome, AC = 7, AN = , AF = ); T>I (COSMIC, phenotype = not provided: exome, AC = 7, AN = , AF = ); T>K (COSMIC, phenotype = not provided: exome, AC = 8, AN = …	0.017	0.023	0.006	Mega
2215	S	Kinase N-Lobe (2145-2240)	0	S>Y; S>F; S>T; S>P	S>Y (Overgrowth, ClinVar, phenotype = Focal cortical dysplasia type II: exome, AC = 8, AN = , AF = ); S>Y (Overgrowth, phenotype = Asymmetric megaencephaly, polymicrogyria, cutaneous pigmentary mosaicism: exome, AC = 1, AN = , AF = ); S>Y (ClinVar, phenotype = Glioblastoma,Kidney Carcinoma,Malignant melanoma of skin,Malignant neoplasm of body of uterus,Neoplasm of the large intestine,Papillary re…	0	0	0	Mega
281	R	N-HEAT (17-932)	0.245	R>C	R>C (COSMIC, phenotype = not provided: exome, AC = 3, AN = , AF = )	0.518	0.558	0.04	Cancer
600	T	N-HEAT (17-932)	0.201	T>I	T>I (COSMIC, phenotype = not provided: exome, AC = 7, AN = , AF = )	0.448	0.337	0.11	Cancer
706	E	N-HEAT (17-932)	0.233	E>Q	E>Q (COSMIC, phenotype = not provided: exome, AC = 3, AN = , AF = )	0.444	0.475	0.031	Cancer
1009	R	M-HEAT (933-1382)	0.546	R>Q	R>Q (COSMIC, phenotype = not provided: exome, AC = 4, AN = , AF = )	0.12	0.186	0.066	Cancer
1080	R	M-HEAT (933-1382)	0.153	R>C	R>C (COSMIC, phenotype = not provided: exome, AC = 4, AN = , AF = )	0.325	0.296	0.029	Cancer
1105	A	M-HEAT (933-1382)	0.147	A>T	A>T (COSMIC, phenotype = : exome, AC = 3, AN = , AF = )	0.465	0.473	0.008	Cancer
1193	P	M-HEAT (933-1382)	0.336	P>L	P>L (COSMIC, phenotype = not provided: exome, AC = 3, AN = , AF = )	0.535	0.465	0.069	Cancer
1431	G	FAT (1383-1982)	0.009	G>R	G>R (COSMIC, phenotype = not provided: exome, AC = 3, AN = , AF = )	0	0	0	Cancer
1433	L	FAT (1383-1982)	0.109	L>S	L>S (COSMIC, phenotype = not provided: exome, AC = 4, AN = , AF = )	0.095	0.124	0.03	Cancer
1450	Y	FAT (1383-1982)	0.262	Y>D	Y>D (Overgrowth, phenotype = Focal cortical dysplasia type II: exome, AC = 1, AN = , AF = ); Y>D (COSMIC, phenotype = not provided: exome, AC = 4, AN = , AF = )	0.167	0.27	0.103	Cancer
1459	A	FAT (1383-1982)	0	A>S; A>D	A>S (Overgrowth, phenotype = Focal cortical dysplasia type II: exome, AC = 1, AN = , AF = ); A>D (Overgrowth, phenotype = Focal cortical dysplasia type II: exome, AC = 4, AN = , AF = ); A>D (COSMIC, phenotype = not provided: exome, AC = 7, AN = , AF = )	0	0	0	Cancer
1460	L	FAT (1383-1982)	0.095	L>P	L>P (Overgrowth, ClinVar, phenotype = Focal cortical dysplasia type II: AC = 6, AN = , AF = ,Kidney Carcinoma); L>P (COSMIC, ClinVar, phenotype = Kidney Carcinoma: exome, AC = 12, AN = , AF = )	0.095	0.075	0.02	Cancer
1468	D	FAT (1383-1982)	0.694	D>Y	D>Y (COSMIC, phenotype = not provided: exome, AC = 3, AN = , AF = )	0.679	0.684	0.005	Cancer
1482	R	FAT (1383-1982)	0.303	R>C	R>C (COSMIC, phenotype = not provided: exome, AC = 3, AN = , AF = )	0.332	0.387	0.055	Cancer
1520	A	FAT (1383-1982)	0	A>T	A>T (COSMIC, phenotype = not provided: exome, AC = 4, AN = , AF = )	0	0	0	Cancer
1640	R	FAT (1383-1982)	0.022	R>W	R>W (COSMIC, phenotype = not provided: exome, AC = 3, AN = , AF = )	0.051	0.018	0.033	Cancer
1713	A	FAT (1383-1982)	0	A>V	A>V (COSMIC, phenotype = not provided: exome, AC = 3, AN = , AF = )	0	0	0	Cancer
1792	A	FAT (1383-1982)	0.132	A>V	A>V (COSMIC, phenotype = not provided: exome, AC = 4, AN = , AF = )	0.14	0.124	0.016	Cancer
1799	E	FAT (1383-1982)	0.305	E>K	E>K (Overgrowth, ClinVar, phenotype = Smith-Kingsmore syndrome: exome, AC = 12, AN = , AF = ); E>K (Overgrowth, ClinVar, phenotype = Asymmetric megaencephaly, polymicrogyria, cutaneous pigmentary mosaicism, Intellectual disability, dysmorphism, macrocephaly and small thoraces: exome, AC = 1, AN = , AF = ); E>K (COSMIC, phenotype = : exome, AC = 14, AN = , AF = )	0.224	0.381	0.157	Cancer
1801	V	FAT (1383-1982)	0	V>G	V>G (COSMIC, phenotype = not provided: exome, AC = 3, AN = , AF = )	0	0.006	0.006	Cancer
1881	T	FAT (1383-1982)	0	T>M	T>M (COSMIC, phenotype = not provided: exome, AC = 3, AN = , AF = )	0	0	0	Cancer
1888	F	FAT (1383-1982)	0	F>C; F>I	F>C (Overgrowth, ClinVar, phenotype = Smith-Kingsmore syndrome,not provided: exome, AC = 2, AN = AF = ); F>C (ClinVar, phenotype = Epilepsy, focal); F>I (COSMIC, phenotype = not provided: exome, AC = 4, AN = AF = )	0	0	0	Cancer
1971	A	FAT (1383-1982)	0.186	A>T	A>T (Overgrowth, ClinVar, phenotype = Smith-Kingsmore syndrome,not provided: exome, AC = 1, AN = , AF = ); A>T (COSMIC, phenotype = not provided: exome, AC = 5, AN = , AF = )	0.171	0.202	0.031	Cancer
1973	I	FAT (1383-1982)	0	I>F	I>F (COSMIC, phenotype = not provided: exome, AC = 3, AN = , AF = )	0	0	0	Cancer
1974	Y	FAT (1383-1982)	0.061	Y>H	Y>H (COSMIC, phenotype = not provided: exome, AC = 4, AN = , AF = )	0.095	0.065	0.03	Cancer
1977	T	FAT (1383-1982)	0.006	T>I; T>K; T>R	T>I (Overgrowth, ClinVar, phenotype = Asymmetric megaencephaly, polymicrogyria, cutaneous pigmentary mosaicism , Megalencephaly and polymicrogyria: exome, AC = 3, AN = , AF = ); T>K (Overgrowth, phenotype = Focal cortical dysplasia type II: exome, AC = 7, AN = , AF = ); T>I (COSMIC, phenotype = not provided: exome, AC = 7, AN = , AF = ); T>K (COSMIC, phenotype = not provided: exome, AC = 8, AN = …	0.017	0.023	0.006	Cancer
2006	V	FAT-Kinase Linker (1983-2011)	0.006	V>F	V>F (COSMIC, phenotype = not provided: exome, AC = 7, AN = , AF = )	0.011	0.011	0	Cancer
2013	S	FRB ( 2012-2144)	0.013	S>G	S>G (COSMIC, phenotype = not provided: exome, AC = 3, AN = , AF = )	0.026	0.006	0.019	Cancer
2056	A	FRB ( 2012-2144)	0.287	A>V	A>V (COSMIC, phenotype = not provided: exome, AC = 3, AN = , AF = )	0.419	0.442	0.023	Cancer
2106	H	FRB ( 2012-2144)	0.339	H>Y	H>Y (COSMIC, phenotype = not provided: exome, AC = 3, AN = , AF = )	0.415	0.375	0.04	Cancer
2152	R	Kinase N-Lobe (2145-2240)	0.299	R>C; R>H	R>C (COSMIC, phenotype = not provided: exome, AC = 3, AN = , AF = ); R>H (COSMIC, phenotype = not provided: exome, AC = 3, AN = , AF = )	0.328	0.336	0.007	Cancer
2156	I	Kinase N-Lobe (2145-2240)	0.046	I>T	I>T (COSMIC, phenotype = not provided: exome, AC = 3, AN = , AF = )	0.036	0.051	0.015	Cancer
2209	L	Kinase N-Lobe (2145-2240)	0.005	L>V	L>V (COSMIC, ClinVar, phenotype = Metastatic pancreatic neuroendocrine tumours: exome, AC = 4, AN = , AF = )	0	0.005	0.005	Cancer
2210	A	Kinase N-Lobe (2145-2240)	0.341	A>P	A>P (COSMIC = phenotype not provided: exome, AC = 3, AN = , AF = )	0.357	0.287	0.07	Cancer
2215	S	Kinase N-Lobe (2145-2240)	0	S>Y; S>F; S>T; S>P	S>Y (Overgrowth, ClinVar, phenotype = Focal cortical dysplasia type II: exome, AC = 8, AN = , AF = ); S>Y (Overgrowth, phenotype = Asymmetric megaencephaly, polymicrogyria, cutaneous pigmentary mosaicism: exome, AC = 1, AN = , AF = ); S>Y (ClinVar, phenotype = Glioblastoma,Kidney Carcinoma,Malignant melanoma of skin,Malignant neoplasm of body of uterus,Neoplasm of the large intestine,Papillary re…	0	0	0	Cancer
2220	L	Kinase N-Lobe (2145-2240)	0.05	L>F	L>F (COSMIC, phenotype = not provided: exome, AC = 3, AN = , AF = )	0.05	0.04	0.01	Cancer
2227	V	Kinase N-Lobe (2145-2240)	0.098	none	none	0.092	0.086	0.006	Cancer
2327	M	Kinase C-Lobe (2241-2515)	0.036	M>I; M>I; M>I	M>I (Overgrowth, ClinVar, phenotype = Smith-Kingsmore syndrome: exome, AC = 1, AN = , AF = ); M>I (ClinVar, phenotype = Severe intellectual disability with facial dysmorphism, speech delay, microcephaly with central and obstructive apnea); M>I (ClinVar, phenotype = Macrocephaly); M>I (COSMIC, phenotype = not provided: exome, AC = 4, AN = , AF = )	0.04	0.04	0	Cancer
2334	L	Kinase C-Lobe (2241-2515)	0.005	L>V	L>V (COSMIC, phenotype = not provided: exome, AC = 5, AN = , AF = )	0	0	0	Cancer
2417	V	Kinase C-Lobe (2241-2515)	0.017	V>M	V>M (COSMIC, phenotype = not provided: exome, AC = 3, AN = , AF = )	0	0	0	Cancer
2419	E	Kinase C-Lobe (2241-2515)	0.17	E>K	E>K (COSMIC, ClinVar, phenotype = Transitional cell carcinoma of the bladder: exome, AC = 8, AN = ,AF = )	0.063	0.166	0.103	Cancer
2420	A	Kinase C-Lobe (2241-2515)	0.178	A>V; A>P	A>V (COSMIC, phenotype = not provided: exome, AC = 4, AN = ,AF = ); A>P (COSMIC, phenotype = not provided: exome, AC = 5, AN = ,AF = )	0.101	0.039	0.062	Cancer
2427	L	Kinase C-Lobe (2241-2515)	0.005	L>P; L>Q; L>R	L>P (Overgrowth, ClinVar, phenotype = Focal cortical dysplasia type II: exome, AC = 2, AN = , AF = ); L>Q (ClinVar, phenotype = Focal cortical dysplasia type II: exome, AC = 1, AN = , AF = ); L>R (COSMIC, phenotype = not provided: exome, AC = 3, AN = , AF = ); L>R (COSMIC, phenotype = not provided: exome, AC = 8, AN = , AF = ); L>Q (COSMIC, phenotype = not provided: exome, AC = 10, AN = , AF = )	0.015	0.015	0	Cancer
2431	L	Kinase C-Lobe (2241-2515)	0.03	L>P	L>P (COSMIC, ClinVar, phenotype = not provided: exome, AC = 7, AN = , AF = )	0.025	0.025	0	Cancer
2500	I	Kinase C-Lobe (2241-2515)	0.061	I>F; I>M; I>F	I>F (Overgrowth, phenotype = Focal cortical dysplasia type II: exome, AC = 1, AN = , AF = ); I>F (COSMIC, ClinVar, phenotype = Adenocarcinoma of stomach,Malignant neoplasm of body of uterus,Neoplasm of the breast,Renal cell carcinoma, papillary: exome, AC = 5, AN = , AF = ); I>M (COSMIC, ClinVar, phenotype = Adenocarcinoma of stomach,Malignant neoplasm of body of uterus,Neoplasm of the breast,Ren…	0.071	0.036	0.036	Cancer
2505	R	Kinase C-Lobe (2241-2515)	0.318	R>P	R>P (COSMIC, ClinVar, phenotype = Kidney Carcinoma: exome, AC = 4, AN = , AF =); R>P (ClinVar, phenotype = Intellectual disability with overgrowth)	0.307	0.299	0.007	Cancer
2511	R	Kinase C-Lobe (2241-2515)	0.416	R>W	R>W (COSMIC, phenotype = not provided: exome, AC = 3, AN = , AF =)	0.339	0.369	0.029	Cancer
2523	T	FATC (2516-2549)	0.355	T>M	T>M (COSMIC, phenotype = not provided: exome, AC = 3, AN = , AF =)	0.349	0.314	0.035	Cancer
2526	E	FATC (2516-2549)	0.283	E>Q	E>Q (COSMIC, phenotype = not provided: exome, AC = 4, AN = , AF =)	0.3	0.283	0.018	Cancer
